# Supplementary material for: Complete Mitochondrial Genome of Melophagus ovinus from Qinghai-Tibet Plateau Provides Evidence for D-Loop Length Polymorphism
Source: Genes (Basel). 2026 Jun 11;17(6):689. doi: 10.3390/genes17060689 (PMC13299176; doi:10.3390/genes17060689)
Supplement: Supplementary file 1 [file genes-17-00689-s001.zip]

Archive with 15 entries (14 files):
- Figure S1.png
- Figure S2.pdf
- Figure S3.tif
- Figure S4.tif
- Original Images-Figure S1/
- Original Images-Figure S1/Figure S1A.tif
- Original Images-Figure S1/Figure S1B.tif
- Original Images-Figure S1/Figure S1C.tif
- Original Images-Figure S1/Figure S1D.tif
- Original Images-Figure S1/Figure S1E.tif
- Original Images-Figure S1/Figure S1F.tif
- Table S1.pdf
- Table S2.xlsx
- Table S3.xlsx
- Table S4.xlsx
