# Supplementary material for: Complete Mitochondrial Genome of Melophagus ovinus from Qinghai-Tibet Plateau Provides Evidence for D-Loop Length Polymorphism
Source: Genes (Basel). 2026 Jun 11;17(6):689. doi: 10.3390/genes17060689 (PMC13299176; doi:10.3390/genes17060689)
Supplement: Supplementary file 1 [file genes-17-00689-s001.zip › Table S2.xlsx]

## Sheet: Whole_Mitogenome_Variant_Detect
Table S2. Detection of polymorphic sites by alignment of NGS reads and the de novoassembled QH mitogenome to the reference, analyzed using Geneious Prime
Name	Type	Minimum	Maximum	Length	Direction	Amino Acid Change	CDS Position	Change	Codon Change	Coverage	Polymorphism Type	Protein Effect	Variant Frequency	Variant P-Value (approximate)	Polymorphic sites between the de novo assembled QH mitogenome and the reference
tRNA-Ile	tRNA	1	64	64	forward
gene	gene	1	64	64	forward
A	Polymorphism	41	41	1	none			T -> A		702	SNP (transversion)		0.919	0	yes
A	Polymorphism	55	55	1	none			G -> A		721	SNP (transition)		0.979	0	yes
tRNA-Gln	tRNA	62	130	69	reverse
gene	gene	62	130	69	reverse
tRNA-Met	tRNA	128	195	68	forward
gene	gene	128	195	68	forward
ND2 CDS	CDS	196	1206	1011	forward
ND2 gene	gene	196	1206	1011	forward
T	Polymorphism	225	225	1	none		30	C -> T	TTC -> TTT	833	SNP (transition)	None	0.921	0	yes
T	Polymorphism	358	358	1	none	A -> S	163	G -> T	GCT -> TCT	759	SNP (transversion)	Substitution	0.938	0	yes
T	Polymorphism	459	459	1	none		264	C -> T	TAC -> TAT	714	SNP (transition)	None	0.779	0	yes
C	Polymorphism	615	615	1	none		420	T -> C	TTT -> TTC	710	SNP (transition)	None	0.941	0	yes
T	Polymorphism	654	654	1	none		459	C -> T	TCC -> TCT	703	SNP (transition)	None	0.936	0	yes
T	Polymorphism	658	658	1	none		463	C -> T	CTA -> TTA	701	SNP (transition)	None	0.986	0	yes
T	Polymorphism	723	723	1	none		528	C -> T	ATC -> ATT	681	SNP (transition)	None	0.918	0	yes
C	Polymorphism	768	768	1	none		573	T -> C	AAT -> AAC	677	SNP (transition)	None	0.897	0	yes
A	Polymorphism	833	833	1	none	V -> E	638	T -> A	GTA -> GAA	685	SNP (transversion)	Substitution	0.886	0	yes
C	Polymorphism	855	855	1	none		660	T -> C	AAT -> AAC	701	SNP (transition)	None	0.89	0	yes
C	Polymorphism	990	990	1	none		795	T -> C	AAT -> AAC	753	SNP (transition)	None	0.918	0	yes
G	Polymorphism	1164	1164	1	none		969	A -> G	TTA -> TTG	973	SNP (transition)	None	0.927	0	yes
T	Polymorphism	1185	1185	1	none		990	C -> T	TCC -> TCT	1017	SNP (transition)	None	0.927	0	yes
tRNA-Trp	tRNA	1212	1278	67	forward
gene	gene	1212	1278	67	forward
T	Polymorphism	1248	1248	1	none			C -> T		1243	SNP (transition)		0.929	0	yes
tRNA-Cys	tRNA	1271	1334	64	reverse
gene	gene	1271	1334	64	reverse
A	Polymorphism	1319	1319	1	none			T -> A		1505	SNP (transversion)		0.924	0	yes
tRNA-Tyr	tRNA	1344	1409	66	reverse
gene	gene	1344	1409	66	reverse
C	Polymorphism	1357	1357	1	none			T -> C		1601	SNP (transition)		0.927	0	yes
TG	Polymorphism	1359	1360	2	none			CA -> TG		1616 -> 1627	Substitution		0.927	0	yes
COX1 CDS	CDS	<1408	2941	>1534	forward
COX1 gene	gene	<1408	2941	>1534	forward
C	Polymorphism	1632	1632	1	none		225	A -> C	GGA -> GGC	2112	SNP (transversion)	None	0.935	0	yes
tRNA-Leu	tRNA	2942	3006	65	forward
gene	gene	2942	3006	65	forward
COX2 CDS	CDS	3011	3692	682	forward
COX2 gene	gene	3011	3692	682	forward
tRNA-Lys	tRNA	3693	3763	71	forward
gene	gene	3693	3763	71	forward
tRNA-Asp	tRNA	3765	3830	66	forward
gene	gene	3765	3830	66	forward
ATP8 CDS	CDS	3831	3986	156	forward
ATP8 gene	gene	3831	3986	156	forward
ATP6 CDS	CDS	3980	4657	678	forward
ATP6 gene	gene	3980	4657	678	forward
A	Polymorphism	4126	4126	1	none	N -> K	147	T -> A	AAT -> AAA	994	SNP (transversion)	Substitution	0.919	0	yes
T	Polymorphism	4159	4159	1	none	M -> I	180	A -> T	ATA -> ATT	1011	SNP (transversion)	Substitution	0.931	0	yes
T	Polymorphism	4301	4301	1	none	L -> F	322	C -> T	CTT -> TTT	1208	SNP (transition)	Substitution	0.924	0	yes
C	Polymorphism	4603	4603	1	none		624	T -> C	ATT -> ATC	1783	SNP (transition)	None	0.93	0	yes
COX3 CDS	CDS	4657	5443	787	forward
COX3 gene	gene	4657	5443	787	forward
tRNA-Gly	tRNA	5444	5505	62	forward
gene	gene	5444	5505	62	forward
ND3 CDS	CDS	5506	5859	354	forward
ND3 gene	gene	5506	5859	354	forward
tRNA-Ala	tRNA	5860	5922	63	forward
gene	gene	5860	5922	63	forward
tRNA-Arg	tRNA	5922	5984	63	forward
gene	gene	5922	5984	63	forward
tRNA-Asn	tRNA	5986	6049	64	forward
gene	gene	5986	6049	64	forward
tRNA-Ser	tRNA	6049	6115	67	forward
gene	gene	6049	6115	67	forward
tRNA-Glu	tRNA	6117	6183	67	forward
gene	gene	6117	6183	67	forward
G	Polymorphism	6155	6155	1	none			A -> G		1196	SNP (transition)		0.942	0	yes
tRNA-Phe	tRNA	6203	6267	65	reverse
gene	gene	6203	6267	65	reverse
ND5 CDS	CDS	6268	7993	1726	reverse
ND5 gene	gene	6268	7993	1726	reverse
	Polymorphism	6374	6375	2	none		1619	(TA)3 -> (TA)2		973 -> 974	Deletion (tandem repeat)	Frame Shift	90.2% -> 90.3%	0	no
T	Polymorphism	6380	6380	1	none		1614	C -> T	ATG -> ATA	957	SNP (transition)	None	0.95	0	yes
TA	Polymorphism	6392	6391	0	none		1603	(AT)5 -> (AT)6		1030 -> 1039	Insertion (tandem repeat)	Frame Shift	87.1% -> 87.2%	0	no
A	Polymorphism	7727	7727	1	none		267	G -> A	CGC -> CGT	946	SNP (transition)	None	0.999	0	yes
tRNA-His	tRNA	7994	8058	65	reverse
gene	gene	7994	8058	65	reverse
ND4 CDS	CDS	8058	9395	1338	reverse
ND4 gene	gene	8058	9395	1338	reverse
ND4L CDS	CDS	9395	9679	285	reverse
ND4L gene	gene	9395	9679	285	reverse
tRNA-Thr	tRNA	9682	9744	63	forward
gene	gene	9682	9744	63	forward
tRNA-Pro	tRNA	9745	9811	67	reverse
gene	gene	9745	9811	67	reverse
ND6 CDS	CDS	9813	10331	519	forward
ND6 gene	gene	9813	10331	519	forward
G	Polymorphism	9841	9841	1	none	K -> S	29	A -> G	AAA -> AGA	699	SNP (transition)	Substitution	0.986	0	yes
TAA	Polymorphism	10175	10174	0	none	K -> NK	363	(TAA)3 -> (TAA)4	AAA -> AAT,AAA	885 -> 890	Insertion (tandem repeat)	Insertion	36.5% -> 36.9%	0	no
CYTB CDS	CDS	10331	11467	1137	forward
CYTB gene	gene	10331	11467	1137	forward
C	Polymorphism	11047	11047	1	none	M -> I	717	A -> C	ATA -> ATC	1440	SNP (transversion)	Substitution	0.903	0	yes
tRNA-Ser	tRNA	11466	11531	66	forward
gene	gene	11466	11531	66	forward
ND1 CDS	CDS	11552	12499	948	reverse
ND1 gene	gene	11552	12499	948	reverse
tRNA-Leu	tRNA	12500	12562	63	reverse
gene	gene	12500	12562	63	reverse
16S rRNA	rRNA	12563	13878	1316	reverse
gene	gene	12563	13878	1316	reverse
A	Polymorphism	13152	13152	1	none			T -> A		1953	SNP (transversion)		0.946	0	yes
A	Polymorphism	13211	13211	1	none			G -> A		1656	SNP (transition)		1	0	yes
A	Polymorphism	13255	13255	1	none			T -> A		1480	SNP (transversion)		0.989	0	yes
T	Polymorphism	13261	13261	1	none			C -> T		1465	SNP (transition)		0.991	0	yes
TA	Polymorphism	13269	13268	0	none			(AT)3 -> (AT)4		1469 -> 1470	Insertion (tandem repeat)		32.1% -> 32.2%	0	no
A	Polymorphism	13283	13283	1	none			G -> A		1402	SNP (transition)		1	0	yes
G	Polymorphism	13459	13459	1	none			A -> G		931	SNP (transition)		0.996	0	yes
T	Polymorphism	13498	13498	1	none			C -> T		871	SNP (transition)		0.994	0	yes
A	Polymorphism	13564	13564	1	none			T -> A		750	SNP (transversion)		0.976	0	yes
T	Polymorphism	13719	13719	1	none			C -> T		946	SNP (transition)		0.984	0	yes
A	Polymorphism	13726	13726	1	none			T -> A		981	SNP (transversion)		0.95	0	yes
tRNA-Val	tRNA	13879	13949	71	reverse
gene	gene	13879	13949	71	reverse
12S rRNA	rRNA	13950	14728	779	reverse
gene	gene	13950	14728	779	reverse
A	Polymorphism	14352	14352	1	none			T -> A		1623	SNP (transversion)		0.968	0	yes
T	Polymorphism	14362	14362	1	none			C -> T		1553	SNP (transition)		0.947	0	yes
C	Polymorphism	14365	14365	1	none			T -> C		1576	SNP (transition)		0.97	0	yes
CT	Polymorphism	14410	14411	2	none			TC -> CT		1372 -> 1383	Substitution		91.9% -> 92.0%	0	yes
T	Polymorphism	14442	14442	1	none			C -> T		1385	SNP (transition)		0.975	0	yes
A	Polymorphism	14451	14451	1	none			C -> A		1368	SNP (transversion)		0.931	0	yes
T	Polymorphism	14484	14484	1	none			G -> T		1338	SNP (transversion)		0.999	0	yes
T	Polymorphism	14528	14528	1	none			C -> T		1222	SNP (transition)		0.939	0	yes
G	Polymorphism	14610	14610	1	none			T -> G		1055	SNP (transversion)		0.933	0	yes
T	Polymorphism	14619	14619	1	none			C -> T		1040	SNP (transition)		0.972	0	yes
T	Polymorphism	14641	14641	1	none			C -> T		998	SNP (transition)		0.951	0	yes
A	Polymorphism	14658	14658	1	none			T -> A		902	SNP (transversion)		0.937	0	yes
D-loop	D-loop	14729	15573	845	forward
T	Polymorphism	14736	14736	1	none			C -> T		639	SNP (transition)		0.977	0	/
CT	Polymorphism	14744	14745	2	none			TC -> CT		621 -> 622	Substitution		0.924	0	/
C	Polymorphism	14756	14756	1	none			T -> C		578	SNP (transition)		0.917	0	/
C	Polymorphism	14767	14767	1	none			T -> C		514	SNP (transition)		0.918	0	/
A	Polymorphism	14810	14810	1	none			T -> A		547	SNP (transversion)		0.739	0	/
C	Polymorphism	14812	14812	1	none			A -> C		575	SNP (transversion)		0.628	0	/
	Polymorphism	14816	14835	20	none			#NAME?		646 -> 841	Deletion		67.8% -> 88.2%	0	/
T	Polymorphism	14843	14843	1	none			A -> T		9926	SNP (transversion)		0.499	0	/
T	Polymorphism	14847	14847	1	none			A -> T		9862	SNP (transversion)		0.539	0	/
	Polymorphism	14872	15407	536	none			-TAAATATTAATTAAATATAAATAAACTAAAATAAATAAATTAAATAATAATAATAATTACATAACACACATAATTTATTTCCCATAACAATAAATTACATATATGCATATAACTTATATTAAAAAATTTAAATAATAAAATTATATTCACTTTACACAATAATAATAAAATTAATTATAAAATTATTAATCATAAATTCATAATATAAAAATCCATAAATAAAATAAAGATTTATAGGGTCTTCTCGTCTTTTAATAATATTTTAGCTTTTTTACTAAAATATAAAATTTTATTATAATTTAATATGAAACAGTTAATATTTCGTCCAACCATTCATTCCAGCCTTCAATTAAAAGACTAATGATTATGCTACCTTTGCACAGTCAAAATACTGCGGC…		8813 -> 11254	Deletion		78.3% -> 100.0%	0	/
T	Polymorphism	15410	15409	0	none			#VALUE!		9321	Insertion		0.34	0	/
T	Polymorphism	15447	15447	1	none			A -> T		928	SNP (transversion)		0.378	0	/
A	Polymorphism	15450	15450	1	none			T -> A		909	SNP (transversion)		0.336	0	/
T	Polymorphism	15452	15452	1	none			A -> T		890	SNP (transversion)		0.387	0	/
C	Polymorphism	15454	15453	0	none			+C		869	Insertion		0.303	0	/
T	Polymorphism	15463	15462	0	none			#VALUE!		512	Insertion		0.633	0	/
A	Polymorphism	15463	15462	0	none			#NAME?		508	Insertion		0.419	0	/
TAT	Polymorphism	15463	15462	0	none			#NAME?		504 -> 505	Insertion		56.5% -> 56.6%	0	/
A	Polymorphism	15463	15462	0	none			#NAME?		503	Insertion		0.33	0	/
G	Polymorphism	15463	15462	0	none			#NAME?		503	Insertion		0.296	0	/
T	Polymorphism	15463	15462	0	none			#VALUE!		507	Insertion		0.404	0	/
A	Polymorphism	15463	15463	1	none			C -> A		505	SNP (transversion)		0.483	0	/
G	Polymorphism	15463	15463	1	none			C -> G		505	SNP (transversion)		0.305	0	/
T	Polymorphism	15464	15464	1	none			A -> T		507	SNP (transversion)		0.387	0	/
A	Polymorphism	15465	15465	1	none			T -> A		509	SNP (transversion)		0.497	0	/
T	Polymorphism	15467	15467	1	none			A -> T		504	SNP (transversion)		0.27	8.6E-310	/
A	Polymorphism	15475	15475	1	none			G -> A		512	SNP (transition)		0.314	0	/
T	Polymorphism	15478	15478	1	none			A -> T		508	SNP (transversion)		0.524	0	/
	Polymorphism	15489	15489	1	none			(A)3 -> (A)2		532	Deletion (tandem repeat)		0.558	0	/
A	Polymorphism	15512	15512	1	none			T -> A		558	SNP (transversion)		0.762	0	/
C	Polymorphism	15520	15520	1	none			T -> C		570	SNP (transition)		0.804	0	/
C	Polymorphism	15560	15560	1	none			T -> C		576	SNP (transition)		0.967	0	/
	Polymorphism	15572	15572	1	none			(A)4 -> (A)3		608	Deletion (tandem repeat)		0.344	0	/
Note:"/", not analyzed​
