# Supplementary material for: Complete Mitochondrial Genome of Melophagus ovinus from Qinghai-Tibet Plateau Provides Evidence for D-Loop Length Polymorphism
Source: Genes (Basel). 2026 Jun 11;17(6):689. doi: 10.3390/genes17060689 (PMC13299176; doi:10.3390/genes17060689)
Supplement: Supplementary file 1 [file genes-17-00689-s001.zip › Table S3.xlsx]

## Sheet: Sheet1
Table S3 The 415 bp consensus sequence reads lengths distribution
Sequence Length	Number of Sequences
380	1
382	3
386	2
387	2
388	5
389	4
390	4
391	2
392	28
393	2
394	4
395	2
396	3
397	3
399	2
400	7
401	7
402	9
403	12
404	16
405	14
406	13
407	14
408	9
409	19
410	26
411	30
412	50
413	100
414	102
415	389
416	61
417	48
418	31
419	16
420	13
421	6
422	6
423	6
424	4
425	6
426	4
427	1
428	2
430	1
431	4
433	2
439	2
441	1
442	2
443	1
445	1
446	2
448	1
450	2
451	6
452	3
453	2
454	2
455	3
456	5
457	4
458	2
459	3
460	8
