# Supplementary material for: Complete Mitochondrial Genome of Melophagus ovinus from Qinghai-Tibet Plateau Provides Evidence for D-Loop Length Polymorphism
Source: Genes (Basel). 2026 Jun 11;17(6):689. doi: 10.3390/genes17060689 (PMC13299176; doi:10.3390/genes17060689)
Supplement: Supplementary file 1 [file genes-17-00689-s001.zip › Table S4.xlsx]

## Sheet: Sheet1
Accession	Organism	CDS_Location	Codon_Start	Start_Codon	Transl_Table
MH024396	Melophagus ovinus Eukaryota; Metazoa; Ecdysozoa; Arthropoda; Altocrustacea; Allotriocarida; Hexapoda; Insecta; Pterygota; Neoptera; Eumetabola; Endopterygota; Aparaglossata; Panorpida; Diptera; Brachycera; Muscomorpha; Hippoboscoidea; Hippoboscidae; Melophagus.	<1411..2941	1	AAA	5
MT679542	Lipoptena sp. Eukaryota; Metazoa; Ecdysozoa; Arthropoda; Altocrustacea; Allotriocarida; Hexapoda; Insecta; Pterygota; Neoptera; Eumetabola; Endopterygota; Aparaglossata; Panorpida; Diptera; Brachycera; Muscomorpha; Hippoboscoidea; Hippoboscidae; Lipoptena.	<1402..2935	1	TCG	5
MZ826150	Basilia ansifera Eukaryota; Metazoa; Ecdysozoa; Arthropoda; Altocrustacea; Allotriocarida; Hexapoda; Insecta; Pterygota; Neoptera; Eumetabola; Endopterygota; Aparaglossata; Panorpida; Diptera; Brachycera; Muscomorpha; Hippoboscoidea; Nycteribiidae; Nycteribiinae; Basilia.	<1398..2928	1	CAA	5
MZ826151	Dipseliopoda setosa Eukaryota; Metazoa; Ecdysozoa; Arthropoda; Altocrustacea; Allotriocarida; Hexapoda; Insecta; Pterygota; Neoptera; Eumetabola; Endopterygota; Aparaglossata; Panorpida; Diptera; Brachycera; Muscomorpha; Hippoboscoidea; Nycteribiidae; Cyclopodiinae;	<1386..2916	1	CAA	5
MZ826152	Glossina austeni Eukaryota; Metazoa; Ecdysozoa; Arthropoda; Altocrustacea; Allotriocarida; Hexapoda; Insecta; Pterygota; Neoptera; Eumetabola; Endopterygota; Aparaglossata; Panorpida; Diptera; Brachycera; Muscomorpha; Hippoboscoidea; Glossinidae; Glossina.	<1425..2957	1	CAA	5
MZ826153	Glossina brevipalpis Eukaryota; Metazoa; Ecdysozoa; Arthropoda; Altocrustacea; Allotriocarida; Hexapoda; Insecta; Pterygota; Neoptera; Eumetabola; Endopterygota; Aparaglossata; Panorpida; Diptera; Brachycera; Muscomorpha; Hippoboscoidea; Glossinidae; Glossina.	<1478..3005	1	CAG	5
NC_002660	Cochliomyia hominivorax Eukaryota; Metazoa; Ecdysozoa; Arthropoda; Altocrustacea; Allotriocarida; Hexapoda; Insecta; Pterygota; Neoptera; Eumetabola; Endopterygota; Aparaglossata; Panorpida; Diptera; Brachycera; Muscomorpha; Oestroidea; Calliphoridae; Chrysomyinae; Cochliomyia.	<2610..4148	1	TCG	5
NC_002697	Chrysomya putoria Eukaryota; Metazoa; Ecdysozoa; Arthropoda; Altocrustacea; Allotriocarida; Hexapoda; Insecta; Pterygota; Neoptera; Eumetabola; Endopterygota; Aparaglossata; Panorpida; Diptera; Brachycera; Muscomorpha; Oestroidea; Calliphoridae; Chrysomyinae; Chrysomya.	<1423..2956	1	TCG	5
NC_006378	Dermatobia hominis Eukaryota; Metazoa; Ecdysozoa; Arthropoda; Altocrustacea; Allotriocarida; Hexapoda; Insecta; Pterygota; Neoptera; Eumetabola; Endopterygota; Aparaglossata; Panorpida; Diptera; Brachycera; Muscomorpha; Oestroidea; Oestridae; Cuterebrinae; Dermatobia.	<1422..2955	1	TCG	5
NC_007102	Haematobia irritans irritans Eukaryota; Metazoa; Ecdysozoa; Arthropoda; Altocrustacea; Allotriocarida; Hexapoda; Insecta; Pterygota; Neoptera; Eumetabola; Endopterygota; Aparaglossata; Panorpida; Diptera; Brachycera; Muscomorpha; Muscoidea; Muscidae; Haematobia.	<1414..2947	1	TCG	5
NC_009733	Lucilia sericata Eukaryota; Metazoa; Ecdysozoa; Arthropoda; Altocrustacea; Allotriocarida; Hexapoda; Insecta; Pterygota; Neoptera; Eumetabola; Endopterygota; Aparaglossata; Panorpida; Diptera; Brachycera; Muscomorpha; Oestroidea; Calliphoridae; Luciliinae; Lucilia.	2539..4077	1	TCG	5
NC_013932	Hypoderma lineatum Eukaryota; Metazoa; Ecdysozoa; Arthropoda; Altocrustacea; Allotriocarida; Hexapoda; Insecta; Pterygota; Neoptera; Eumetabola; Endopterygota; Aparaglossata; Panorpida; Diptera; Brachycera; Muscomorpha; Oestroidea; Oestridae; Hypodermatinae; Hypoderma.	<1402..2935	1	TCG	5
NC_014704	Exorista sorbillans Eukaryota; Metazoa; Ecdysozoa; Arthropoda; Altocrustacea; Allotriocarida; Hexapoda; Insecta; Pterygota; Neoptera; Eumetabola; Endopterygota; Aparaglossata; Panorpida; Diptera; Brachycera; Muscomorpha; Oestroidea; Tachinidae; Exoristinae; Exoristini;	<1429..2967	1	TCG	5
NC_017605	Sarcophaga impatiens Eukaryota; Metazoa; Ecdysozoa; Arthropoda; Altocrustacea; Allotriocarida; Hexapoda; Insecta; Pterygota; Neoptera; Eumetabola; Endopterygota; Aparaglossata; Panorpida; Diptera; Brachycera; Muscomorpha; Oestroidea; Sarcophagidae; Sarcophaga;	<1411..2944	1	TCG	5
NC_018118	Elodia flavipalpis Eukaryota; Metazoa; Ecdysozoa; Arthropoda; Altocrustacea; Allotriocarida; Hexapoda; Insecta; Pterygota; Neoptera; Eumetabola; Endopterygota; Aparaglossata; Panorpida; Diptera; Brachycera; Muscomorpha; Oestroidea; Tachinidae; Exoristinae; Goniini; Elodia.	<1415..2948	1	TCG	5
NC_019631	Chrysomya albiceps Eukaryota; Metazoa; Ecdysozoa; Arthropoda; Altocrustacea; Allotriocarida; Hexapoda; Insecta; Pterygota; Neoptera; Eumetabola; Endopterygota; Aparaglossata; Panorpida; Diptera; Brachycera; Muscomorpha; Oestroidea; Calliphoridae; Chrysomyinae; Chrysomya.	1421..2954	1	TCG	5
NC_019632	Chrysomya bezziana Eukaryota; Metazoa; Ecdysozoa; Arthropoda; Altocrustacea; Allotriocarida; Hexapoda; Insecta; Pterygota; Neoptera; Eumetabola; Endopterygota; Aparaglossata; Panorpida; Diptera; Brachycera; Muscomorpha; Oestroidea; Calliphoridae; Chrysomyinae; Chrysomya.	1428..2961	1	TCG	5
NC_019633	Chrysomya megacephala Eukaryota; Metazoa; Ecdysozoa; Arthropoda; Altocrustacea; Allotriocarida; Hexapoda; Insecta; Pterygota; Neoptera; Eumetabola; Endopterygota; Aparaglossata; Panorpida; Diptera; Brachycera; Muscomorpha; Oestroidea; Calliphoridae; Chrysomyinae; Chrysomya.	1428..2961	1	TCG	5
NC_019634	Chrysomya rufifacies Eukaryota; Metazoa; Ecdysozoa; Arthropoda; Altocrustacea; Allotriocarida; Hexapoda; Insecta; Pterygota; Neoptera; Eumetabola; Endopterygota; Aparaglossata; Panorpida; Diptera; Brachycera; Muscomorpha; Oestroidea; Calliphoridae; Chrysomyinae; Chrysomya.	1415..2948	1	TCG	5
NC_019635	Chrysomya saffranea Eukaryota; Metazoa; Ecdysozoa; Arthropoda; Altocrustacea; Allotriocarida; Hexapoda; Insecta; Pterygota; Neoptera; Eumetabola; Endopterygota; Aparaglossata; Panorpida; Diptera; Brachycera; Muscomorpha; Oestroidea; Calliphoridae; Chrysomyinae; Chrysomya.	1428..2961	1	TCG	5
NC_019636	Protophormia terraenovae Eukaryota; Metazoa; Ecdysozoa; Arthropoda; Altocrustacea; Allotriocarida; Hexapoda; Insecta; Pterygota; Neoptera; Eumetabola; Endopterygota; Aparaglossata; Panorpida; Diptera; Brachycera; Muscomorpha; Oestroidea; Calliphoridae; Chrysomyinae; Protophormia.	1412..2945	1	TCG	5
NC_019637	Lucilia porphyrina Eukaryota; Metazoa; Ecdysozoa; Arthropoda; Altocrustacea; Allotriocarida; Hexapoda; Insecta; Pterygota; Neoptera; Eumetabola; Endopterygota; Aparaglossata; Panorpida; Diptera; Brachycera; Muscomorpha; Oestroidea; Calliphoridae; Luciliinae; Lucilia.	1423..2956	1	TCG	5
NC_019638	Hemipyrellia ligurriens Eukaryota; Metazoa; Ecdysozoa; Arthropoda; Altocrustacea; Allotriocarida; Hexapoda; Insecta; Pterygota; Neoptera; Eumetabola; Endopterygota; Aparaglossata; Panorpida; Diptera; Brachycera; Muscomorpha; Oestroidea; Calliphoridae; Luciliinae; Hemipyrellia.	1417..2950	1	TCG	5
NC_019639	Calliphora vicina Eukaryota; Metazoa; Ecdysozoa; Arthropoda; Altocrustacea; Allotriocarida; Hexapoda; Insecta; Pterygota; Neoptera; Eumetabola; Endopterygota; Aparaglossata; Panorpida; Diptera; Brachycera; Muscomorpha; Oestroidea; Calliphoridae; Calliphorinae; Calliphora.	1422..2955	1	TCG	5
NC_019640	Rutilia goerlingiana Eukaryota; Metazoa; Ecdysozoa; Arthropoda; Altocrustacea; Allotriocarida; Hexapoda; Insecta; Pterygota; Neoptera; Eumetabola; Endopterygota; Aparaglossata; Panorpida; Diptera; Brachycera; Muscomorpha; Oestroidea; Tachinidae; Dexiinae; Rutiliini; Rutilia.	1414..2947	1	TCG	5
NC_023532	Sarcophaga peregrina Eukaryota; Metazoa; Ecdysozoa; Arthropoda; Altocrustacea; Allotriocarida; Hexapoda; Insecta; Pterygota; Neoptera; Eumetabola; Endopterygota; Aparaglossata; Panorpida; Diptera; Brachycera; Muscomorpha; Oestroidea; Sarcophagidae; Sarcophaga; Boettcherisca.	<1413..2946	1	TCG	5
NC_024855	Musca domestica Eukaryota; Metazoa; Ecdysozoa; Arthropoda; Altocrustacea; Allotriocarida; Hexapoda; Insecta; Pterygota; Neoptera; Eumetabola; Endopterygota; Aparaglossata; Panorpida; Diptera; Brachycera; Muscomorpha; Muscoidea; Muscidae; Musca.	<1410..2943	1	TCG	5
NC_024856	Scathophaga stercoraria Eukaryota; Metazoa; Ecdysozoa; Arthropoda; Altocrustacea; Allotriocarida; Hexapoda; Insecta; Pterygota; Neoptera; Eumetabola; Endopterygota; Aparaglossata; Panorpida; Diptera; Brachycera; Muscomorpha; Muscoidea; Scathophagidae; Scathophaginae; Scathophaga.	<1408..2941	1	TCG	5
NC_025338	Chrysomya pinguis Eukaryota; Metazoa; Ecdysozoa; Arthropoda; Altocrustacea; Allotriocarida; Hexapoda; Insecta; Pterygota; Neoptera; Eumetabola; Endopterygota; Aparaglossata; Panorpida; Diptera; Brachycera; Muscomorpha; Oestroidea; Calliphoridae; Chrysomyinae; Chrysomya.	<1431..2964	1	TCG	5
NC_025573	Sarcophaga similis Eukaryota; Metazoa; Ecdysozoa; Arthropoda; Altocrustacea; Allotriocarida; Hexapoda; Insecta; Pterygota; Neoptera; Eumetabola; Endopterygota; Aparaglossata; Panorpida; Diptera; Brachycera; Muscomorpha; Oestroidea; Sarcophagidae; Sarcophaga; Pandelleisca.	<1412..2945	1	TCG	5
NC_025574	Sarcophaga portschinskyi Eukaryota; Metazoa; Ecdysozoa; Arthropoda; Altocrustacea; Allotriocarida; Hexapoda; Insecta; Pterygota; Neoptera; Eumetabola; Endopterygota; Aparaglossata; Panorpida; Diptera; Brachycera; Muscomorpha; Oestroidea; Sarcophagidae; Sarcophaga; Parasarcophaga.	<1411..2944	1	TCG	5
NC_025944	Sarcophaga africa Eukaryota; Metazoa; Ecdysozoa; Arthropoda; Altocrustacea; Allotriocarida; Hexapoda; Insecta; Pterygota; Neoptera; Eumetabola; Endopterygota; Aparaglossata; Panorpida; Diptera; Brachycera; Muscomorpha; Oestroidea; Sarcophagidae; Sarcophaga; Bercaea.	<1412..2945	1	TCG	5
NC_026112	Sarcophaga melanura Eukaryota; Metazoa; Ecdysozoa; Arthropoda; Altocrustacea; Allotriocarida; Hexapoda; Insecta; Pterygota; Neoptera; Eumetabola; Endopterygota; Aparaglossata; Panorpida; Diptera; Brachycera; Muscomorpha; Oestroidea; Sarcophagidae; Sarcophaga; Helicophagella.	<1426..2959	1	TCG	5
NC_026196	Ravinia pernix Eukaryota; Metazoa; Ecdysozoa; Arthropoda; Altocrustacea; Allotriocarida; Hexapoda; Insecta; Pterygota; Neoptera; Eumetabola; Endopterygota; Aparaglossata; Panorpida; Diptera; Brachycera; Muscomorpha; Oestroidea; Sarcophagidae; Ravinia.	<1413..2946	1	TCG	5
NC_026292	Muscina stabulans Eukaryota; Metazoa; Ecdysozoa; Arthropoda; Altocrustacea; Allotriocarida; Hexapoda; Insecta; Pterygota; Neoptera; Eumetabola; Endopterygota; Aparaglossata; Panorpida; Diptera; Brachycera; Muscomorpha; Muscoidea; Muscidae; Reinwardtiinae; Muscina.	<1429..2962	1	TCG	5
NC_026667	Sarcophaga crassipalpis Eukaryota; Metazoa; Ecdysozoa; Arthropoda; Altocrustacea; Allotriocarida; Hexapoda; Insecta; Pterygota; Neoptera; Eumetabola; Endopterygota; Aparaglossata; Panorpida; Diptera; Brachycera; Muscomorpha; Oestroidea; Sarcophagidae; Sarcophaga; Liopygia.	<1412..2945	1	TCG	5
NC_026668	Phormia regina Eukaryota; Metazoa; Ecdysozoa; Arthropoda; Altocrustacea; Allotriocarida; Hexapoda; Insecta; Pterygota; Neoptera; Eumetabola; Endopterygota; Aparaglossata; Panorpida; Diptera; Brachycera; Muscomorpha; Oestroidea; Calliphoridae; Chrysomyinae; Phormia.	<1422..2955	1	TCG	5
NC_026996	Aldrichina grahami Eukaryota; Metazoa; Ecdysozoa; Arthropoda; Altocrustacea; Allotriocarida; Hexapoda; Insecta; Pterygota; Neoptera; Eumetabola; Endopterygota; Aparaglossata; Panorpida; Diptera; Brachycera; Muscomorpha; Oestroidea; Calliphoridae; Calliphorinae; Aldrichina.	<1417..2950	1	TCG	5
NC_028056	Lucilia illustris Eukaryota; Metazoa; Ecdysozoa; Arthropoda; Altocrustacea; Allotriocarida; Hexapoda; Insecta; Pterygota; Neoptera; Eumetabola; Endopterygota; Aparaglossata; Panorpida; Diptera; Brachycera; Muscomorpha; Oestroidea; Calliphoridae; Luciliinae; Lucilia.	2581..4078	1	ATT	5
NC_028057	Lucilia caesar Eukaryota; Metazoa; Ecdysozoa; Arthropoda; Altocrustacea; Allotriocarida; Hexapoda; Insecta; Pterygota; Neoptera; Eumetabola; Endopterygota; Aparaglossata; Panorpida; Diptera; Brachycera; Muscomorpha; Oestroidea; Calliphoridae; Luciliinae; Lucilia.	2581..4078	1	ATT	5
NC_028226	Delia antiqua Eukaryota; Metazoa; Ecdysozoa; Arthropoda; Altocrustacea; Allotriocarida; Hexapoda; Insecta; Pterygota; Neoptera; Eumetabola; Endopterygota; Aparaglossata; Panorpida; Diptera; Brachycera; Muscomorpha; Muscoidea; Anthomyiidae; Anthomyiinae; Delia.	<1432..2962	1	CGA	5
NC_028411	Calliphora vomitoria Eukaryota; Metazoa; Ecdysozoa; Arthropoda; Altocrustacea; Allotriocarida; Hexapoda; Insecta; Pterygota; Neoptera; Eumetabola; Endopterygota; Aparaglossata; Panorpida; Diptera; Brachycera; Muscomorpha; Oestroidea; Calliphoridae; Calliphorinae; Calliphora.	<1419..2952	1	TCG	5
NC_028412	Chrysomya nigripes Eukaryota; Metazoa; Ecdysozoa; Arthropoda; Altocrustacea; Allotriocarida; Hexapoda; Insecta; Pterygota; Neoptera; Eumetabola; Endopterygota; Aparaglossata; Panorpida; Diptera; Brachycera; Muscomorpha; Oestroidea; Calliphoridae; Chrysomyinae; Chrysomya.	<1453..2986	1	TCG	5
NC_028413	Sarcophaga albiceps Eukaryota; Metazoa; Ecdysozoa; Arthropoda; Altocrustacea; Allotriocarida; Hexapoda; Insecta; Pterygota; Neoptera; Eumetabola; Endopterygota; Aparaglossata; Panorpida; Diptera; Brachycera; Muscomorpha; Oestroidea; Sarcophagidae; Sarcophaga; Parasarcophaga.	<1412..2945	1	TCG	5
NC_029215	Calliphora chinghaiensis Eukaryota; Metazoa; Ecdysozoa; Arthropoda; Altocrustacea; Allotriocarida; Hexapoda; Insecta; Pterygota; Neoptera; Eumetabola; Endopterygota; Aparaglossata; Panorpida; Diptera; Brachycera; Muscomorpha; Oestroidea; Calliphoridae; Calliphorinae; Calliphora.	<1422..2955	1	TCG	5
NC_029486	Lucilia coeruleiviridis Eukaryota; Metazoa; Ecdysozoa; Arthropoda; Altocrustacea; Allotriocarida; Hexapoda; Insecta; Pterygota; Neoptera; Eumetabola; Endopterygota; Aparaglossata; Panorpida; Diptera; Brachycera; Muscomorpha; Oestroidea; Calliphoridae; Luciliinae; Lucilia.	<1416..2946	1	CGA	5
NC_029487	Muscina levida Eukaryota; Metazoa; Ecdysozoa; Arthropoda; Altocrustacea; Allotriocarida; Hexapoda; Insecta; Pterygota; Neoptera; Eumetabola; Endopterygota; Aparaglossata; Panorpida; Diptera; Brachycera; Muscomorpha; Muscoidea; Muscidae; Reinwardtiinae; Muscina.	<1419..2952	1	TCG	5
NC_029812	Gasterophilus pecorum Eukaryota; Metazoa; Ecdysozoa; Arthropoda; Altocrustacea; Allotriocarida; Hexapoda; Insecta; Pterygota; Neoptera; Eumetabola; Endopterygota; Aparaglossata; Panorpida; Diptera; Brachycera; Muscomorpha; Oestroidea; Oestridae; Gasterophilinae; Gasterophilus.	<1425..2958	1	TCG	5
NC_029834	Gasterophilus intestinalis Eukaryota; Metazoa; Ecdysozoa; Arthropoda; Altocrustacea; Allotriocarida; Hexapoda; Insecta; Pterygota; Neoptera; Eumetabola; Endopterygota; Aparaglossata; Panorpida; Diptera; Brachycera; Muscomorpha; Oestroidea; Oestridae; Gasterophilinae; Gasterophilus.	<2275..3808	1	TCG	5
NC_031381	Chrysomya phaonis Eukaryota; Metazoa; Ecdysozoa; Arthropoda; Altocrustacea; Allotriocarida; Hexapoda; Insecta; Pterygota; Neoptera; Eumetabola; Endopterygota; Aparaglossata; Panorpida; Diptera; Brachycera; Muscomorpha; Oestroidea; Calliphoridae; Chrysomyinae; Chrysomya.	<1425..2958	1	TCG	5
NC_034805	Muscina angustifrons Eukaryota; Metazoa; Ecdysozoa; Arthropoda; Altocrustacea; Allotriocarida; Hexapoda; Insecta; Pterygota; Neoptera; Eumetabola; Endopterygota; Aparaglossata; Panorpida; Diptera; Brachycera; Muscomorpha; Muscoidea; Muscidae; Reinwardtiinae; Muscina.	<1..1534	1	TCG	5
NC_036107	Sarcophaga misera Eukaryota; Metazoa; Ecdysozoa; Arthropoda; Altocrustacea; Allotriocarida; Hexapoda; Insecta; Pterygota; Neoptera; Eumetabola; Endopterygota; Aparaglossata; Panorpida; Diptera; Brachycera; Muscomorpha; Oestroidea; Sarcophagidae; Sarcophaga; Parasarcophaga.	<1415..2945	1	CAA	5
NC_036428	Sarcophaga formosensis Eukaryota; Metazoa; Ecdysozoa; Arthropoda; Altocrustacea; Allotriocarida; Hexapoda; Insecta; Pterygota; Neoptera; Eumetabola; Endopterygota; Aparaglossata; Panorpida; Diptera; Brachycera; Muscomorpha; Oestroidea; Sarcophagidae; Sarcophaga; Boettcherisca.	<1412..2945	1	TCG	5
NC_037195	Hydrotaea ignava Eukaryota; Metazoa; Ecdysozoa; Arthropoda; Altocrustacea; Allotriocarida; Hexapoda; Insecta; Pterygota; Neoptera; Eumetabola; Endopterygota; Aparaglossata; Panorpida; Diptera; Brachycera; Muscomorpha; Muscoidea; Muscidae; Hydrotaea.	<1..1534	1	TCG	5
NC_037368	Melophagus ovinus Eukaryota; Metazoa; Ecdysozoa; Arthropoda; Altocrustacea; Allotriocarida; Hexapoda; Insecta; Pterygota; Neoptera; Eumetabola; Endopterygota; Aparaglossata; Panorpida; Diptera; Brachycera; Muscomorpha; Hippoboscoidea; Hippoboscidae; Melophagus.	<1408..2941	1	TCG	5
NC_037910	Musca sorbens Eukaryota; Metazoa; Ecdysozoa; Arthropoda; Altocrustacea; Allotriocarida; Hexapoda; Insecta; Pterygota; Neoptera; Eumetabola; Endopterygota; Aparaglossata; Panorpida; Diptera; Brachycera; Muscomorpha; Muscoidea; Muscidae; Musca.	<1420..2947	1	CAA	5
NC_038210	Graphomya rufitibia Eukaryota; Metazoa; Ecdysozoa; Arthropoda; Altocrustacea; Allotriocarida; Hexapoda; Insecta; Pterygota; Neoptera; Eumetabola; Endopterygota; Aparaglossata; Panorpida; Diptera; Brachycera; Muscomorpha; Muscoidea; Muscidae; Graphomya.	<1430..2963	1	TCG	5
NC_039823	Nemorilla maculosa Eukaryota; Metazoa; Ecdysozoa; Arthropoda; Altocrustacea; Allotriocarida; Hexapoda; Insecta; Pterygota; Neoptera; Eumetabola; Endopterygota; Aparaglossata; Panorpida; Diptera; Brachycera; Muscomorpha; Oestroidea; Tachinidae; Exoristinae; Winthemiini;	<1463..2996	1	TCG	5
NC_039824	Exorista civilis Eukaryota; Metazoa; Ecdysozoa; Arthropoda; Altocrustacea; Allotriocarida; Hexapoda; Insecta; Pterygota; Neoptera; Eumetabola; Endopterygota; Aparaglossata; Panorpida; Diptera; Brachycera; Muscomorpha; Oestroidea; Tachinidae; Exoristinae; Exoristini;	<1425..2958	1	TCG	5
NC_039826	Sarcophaga dux Eukaryota; Metazoa; Ecdysozoa; Arthropoda; Altocrustacea; Allotriocarida; Hexapoda; Insecta; Pterygota; Neoptera; Eumetabola; Endopterygota; Aparaglossata; Panorpida; Diptera; Brachycera; Muscomorpha; Oestroidea; Sarcophagidae; Sarcophaga; Liosarcophaga.	<1411..2944	1	TCG	5
NC_039827	Sarcophaga antilope Eukaryota; Metazoa; Ecdysozoa; Arthropoda; Altocrustacea; Allotriocarida; Hexapoda; Insecta; Pterygota; Neoptera; Eumetabola; Endopterygota; Aparaglossata; Panorpida; Diptera; Brachycera; Muscomorpha; Oestroidea; Sarcophagidae; Sarcophaga;	<1412..2945	1	TCG	5
NC_039963	Clemelis pullata Eukaryota; Metazoa; Ecdysozoa; Arthropoda; Altocrustacea; Allotriocarida; Hexapoda; Insecta; Pterygota; Neoptera; Eumetabola; Endopterygota; Aparaglossata; Panorpida; Diptera; Brachycera; Muscomorpha; Oestroidea; Tachinidae; Exoristinae; Goniini; Clemelis.	<1427..2960	1	TCG	5
NC_041069	Sarcophaga ruficornis Eukaryota; Metazoa; Ecdysozoa; Arthropoda; Altocrustacea; Allotriocarida; Hexapoda; Insecta; Pterygota; Neoptera; Eumetabola; Endopterygota; Aparaglossata; Panorpida; Diptera; Brachycera; Muscomorpha; Oestroidea; Sarcophagidae; Sarcophaga; Liopygia.	<1419..2946	1	CAA	5
NC_041070	Oxysarcodexia avuncula Eukaryota; Metazoa; Ecdysozoa; Arthropoda; Altocrustacea; Allotriocarida; Hexapoda; Insecta; Pterygota; Neoptera; Eumetabola; Endopterygota; Aparaglossata; Panorpida; Diptera; Brachycera; Muscomorpha; Oestroidea; Sarcophagidae; Oxysarcodexia.	<1414..2947	1	TCG	5
NC_041071	Oxysarcodexia terminalis Eukaryota; Metazoa; Ecdysozoa; Arthropoda; Altocrustacea; Allotriocarida; Hexapoda; Insecta; Pterygota; Neoptera; Eumetabola; Endopterygota; Aparaglossata; Panorpida; Diptera; Brachycera; Muscomorpha; Oestroidea; Sarcophagidae; Oxysarcodexia.	<1420..2947	1	CAA	5
NC_041072	Oxysarcodexia thornax Eukaryota; Metazoa; Ecdysozoa; Arthropoda; Altocrustacea; Allotriocarida; Hexapoda; Insecta; Pterygota; Neoptera; Eumetabola; Endopterygota; Aparaglossata; Panorpida; Diptera; Brachycera; Muscomorpha; Oestroidea; Sarcophagidae; Oxysarcodexia.	<1421..2948	1	CAA	5
NC_041073	Oxysarcodexia varia Eukaryota; Metazoa; Ecdysozoa; Arthropoda; Altocrustacea; Allotriocarida; Hexapoda; Insecta; Pterygota; Neoptera; Eumetabola; Endopterygota; Aparaglossata; Panorpida; Diptera; Brachycera; Muscomorpha; Oestroidea; Sarcophagidae; Oxysarcodexia.	<1420..2947	1	CAA	5
NC_041077	Peckia resona Eukaryota; Metazoa; Ecdysozoa; Arthropoda; Altocrustacea; Allotriocarida; Hexapoda; Insecta; Pterygota; Neoptera; Eumetabola; Endopterygota; Aparaglossata; Panorpida; Diptera; Brachycera; Muscomorpha; Oestroidea; Sarcophagidae; Peckia.	<1421..2948	1	CAA	5
NC_041078	Peckia australis Eukaryota; Metazoa; Ecdysozoa; Arthropoda; Altocrustacea; Allotriocarida; Hexapoda; Insecta; Pterygota; Neoptera; Eumetabola; Endopterygota; Aparaglossata; Panorpida; Diptera; Brachycera; Muscomorpha; Oestroidea; Sarcophagidae; Peckia.	<1470..2997	1	CAA	5
NC_041079	Peckia collusor Eukaryota; Metazoa; Ecdysozoa; Arthropoda; Altocrustacea; Allotriocarida; Hexapoda; Insecta; Pterygota; Neoptera; Eumetabola; Endopterygota; Aparaglossata; Panorpida; Diptera; Brachycera; Muscomorpha; Oestroidea; Sarcophagidae; Peckia.	<1433..2960	1	CAA	5
NC_041089	Hydrotaea chalcogaster Eukaryota; Metazoa; Ecdysozoa; Arthropoda; Altocrustacea; Allotriocarida; Hexapoda; Insecta; Pterygota; Neoptera; Eumetabola; Endopterygota; Aparaglossata; Panorpida; Diptera; Brachycera; Muscomorpha; Muscoidea; Muscidae; Hydrotaea.	<1452..2985	1	TCG	5
NC_041657	Palesisa nudioculata Eukaryota; Metazoa; Ecdysozoa; Arthropoda; Altocrustacea; Allotriocarida; Hexapoda; Insecta; Pterygota; Neoptera; Eumetabola; Endopterygota; Aparaglossata; Panorpida; Diptera; Brachycera; Muscomorpha; Oestroidea; Tachinidae; Exoristinae; Goniini; Palesisa.	<1421..2954	1	TCG	5
NC_042379	Gyrostigma rhinocerontis Eukaryota; Metazoa; Ecdysozoa; Arthropoda; Altocrustacea; Allotriocarida; Hexapoda; Insecta; Pterygota; Neoptera; Eumetabola; Endopterygota; Aparaglossata; Panorpida; Diptera; Brachycera; Muscomorpha; Oestroidea; Oestridae; Gasterophilinae; Gyrostigma.	<1669..3196	1	CAA	5
NC_042759	Sarcophaga princeps Eukaryota; Metazoa; Ecdysozoa; Arthropoda; Altocrustacea; Allotriocarida; Hexapoda; Insecta; Pterygota; Neoptera; Eumetabola; Endopterygota; Aparaglossata; Panorpida; Diptera; Brachycera; Muscomorpha; Oestroidea; Sarcophagidae; Sarcophaga; Seniorwhitea.	<1434..2967	1	TCG	5
NC_042770	Fucellia costalis Eukaryota; Metazoa; Ecdysozoa; Arthropoda; Altocrustacea; Allotriocarida; Hexapoda; Insecta; Pterygota; Neoptera; Eumetabola; Endopterygota; Aparaglossata; Panorpida; Diptera; Brachycera; Muscomorpha; Muscoidea; Anthomyiidae; Anthomyiinae; Fucellia.	<1418..2948	1	CGA	5
NC_042779	Gasterophilus haemorrhoidalis Eukaryota; Metazoa; Ecdysozoa; Arthropoda; Altocrustacea; Allotriocarida; Hexapoda; Insecta; Pterygota; Neoptera; Eumetabola; Endopterygota; Aparaglossata; Panorpida; Diptera; Brachycera; Muscomorpha; Oestroidea; Oestridae; Gasterophilinae; Gasterophilus.	<1400..2933	1	TCG	5
NC_042780	Gasterophilus inermis Eukaryota; Metazoa; Ecdysozoa; Arthropoda; Altocrustacea; Allotriocarida; Hexapoda; Insecta; Pterygota; Neoptera; Eumetabola; Endopterygota; Aparaglossata; Panorpida; Diptera; Brachycera; Muscomorpha; Oestroidea; Oestridae; Gasterophilinae; Gasterophilus.	<1400..2933	1	TCG	5
NC_042781	Gasterophilus nasalis Eukaryota; Metazoa; Ecdysozoa; Arthropoda; Altocrustacea; Allotriocarida; Hexapoda; Insecta; Pterygota; Neoptera; Eumetabola; Endopterygota; Aparaglossata; Panorpida; Diptera; Brachycera; Muscomorpha; Oestroidea; Oestridae; Gasterophilinae; Gasterophilus.	<1400..2933	1	TCG	5
NC_042951	Hydrotaea spinigera Eukaryota; Metazoa; Ecdysozoa; Arthropoda; Altocrustacea; Allotriocarida; Hexapoda; Insecta; Pterygota; Neoptera; Eumetabola; Endopterygota; Aparaglossata; Panorpida; Diptera; Brachycera; Muscomorpha; Muscoidea; Muscidae; Hydrotaea.	<1425..2958	1	TCG	5
NC_042952	Hydrotaea aenescens Eukaryota; Metazoa; Ecdysozoa; Arthropoda; Altocrustacea; Allotriocarida; Hexapoda; Insecta; Pterygota; Neoptera; Eumetabola; Endopterygota; Aparaglossata; Panorpida; Diptera; Brachycera; Muscomorpha; Muscoidea; Muscidae; Hydrotaea.	<1421..2959	1	TCG	5
NC_042953	Synthesiomyia nudiseta Eukaryota; Metazoa; Ecdysozoa; Arthropoda; Altocrustacea; Allotriocarida; Hexapoda; Insecta; Pterygota; Neoptera; Eumetabola; Endopterygota; Aparaglossata; Panorpida; Diptera; Brachycera; Muscomorpha; Muscoidea; Muscidae; Reinwardtiinae; Synthesiomyia.	<1450..2988	1	TCG	5
NC_044409	Exorista japonica Eukaryota; Metazoa; Ecdysozoa; Arthropoda; Altocrustacea; Allotriocarida; Hexapoda; Insecta; Pterygota; Neoptera; Eumetabola; Endopterygota; Aparaglossata; Panorpida; Diptera; Brachycera; Muscomorpha; Oestroidea; Tachinidae; Exoristinae; Exoristini;	<1419..2952	1	TCG	5
NC_044652	Paratrichobius longicrus Eukaryota; Metazoa; Ecdysozoa; Arthropoda; Altocrustacea; Allotriocarida; Hexapoda; Insecta; Pterygota; Neoptera; Eumetabola; Endopterygota; Aparaglossata; Panorpida; Diptera; Brachycera; Muscomorpha; Hippoboscoidea; Streblidae; Trichobiinae;	<1375..2908	1	TCG	5
NC_044702	Paradyschiria parvula Eukaryota; Metazoa; Ecdysozoa; Arthropoda; Altocrustacea; Allotriocarida; Hexapoda; Insecta; Pterygota; Neoptera; Eumetabola; Endopterygota; Aparaglossata; Panorpida; Diptera; Brachycera; Muscomorpha; Hippoboscoidea; Streblidae; Trichobiinae;	<1368..2901	1	TCG	5
NC_045881	Cephenemyia trompe Eukaryota; Metazoa; Ecdysozoa; Arthropoda; Altocrustacea; Allotriocarida; Hexapoda; Insecta; Pterygota; Neoptera; Eumetabola; Endopterygota; Aparaglossata; Panorpida; Diptera; Brachycera; Muscomorpha; Oestroidea; Oestridae; Cephenemyiinae; Cephenemyia.	<1483..3016	1	TCG	5
NC_045882	Rhinoestrus usbekistanicus Eukaryota; Metazoa; Ecdysozoa; Arthropoda; Altocrustacea; Allotriocarida; Hexapoda; Insecta; Pterygota; Neoptera; Eumetabola; Endopterygota; Aparaglossata; Panorpida; Diptera; Brachycera; Muscomorpha; Oestroidea; Oestridae; Oestrinae; Rhinoestrus.	<1421..2954	1	TCG	5
NC_046479	Cephalopina titillator Eukaryota; Metazoa; Ecdysozoa; Arthropoda; Altocrustacea; Allotriocarida; Hexapoda; Insecta; Pterygota; Neoptera; Eumetabola; Endopterygota; Aparaglossata; Panorpida; Diptera; Brachycera; Muscomorpha; Oestroidea; Oestridae; Hypodermatinae; Cephalopina.	<1625..3158	1	TCG	5
NC_047403	Hydrotaea dentipes Eukaryota; Metazoa; Ecdysozoa; Arthropoda; Altocrustacea; Allotriocarida; Hexapoda; Insecta; Pterygota; Neoptera; Eumetabola; Endopterygota; Aparaglossata; Panorpida; Diptera; Brachycera; Muscomorpha; Muscoidea; Muscidae; Hydrotaea.	<2313..3846	1	TCG	5
NC_047404	Sarcophaga brevicornis Eukaryota; Metazoa; Ecdysozoa; Arthropoda; Altocrustacea; Allotriocarida; Hexapoda; Insecta; Pterygota; Neoptera; Eumetabola; Endopterygota; Aparaglossata; Panorpida; Diptera; Brachycera; Muscomorpha; Oestroidea; Sarcophagidae; Sarcophaga; Liosarcophaga.	<1582..3115	1	TCG	5
NC_047405	Sarcophaga tuberosa Eukaryota; Metazoa; Ecdysozoa; Arthropoda; Altocrustacea; Allotriocarida; Hexapoda; Insecta; Pterygota; Neoptera; Eumetabola; Endopterygota; Aparaglossata; Panorpida; Diptera; Brachycera; Muscomorpha; Oestroidea; Sarcophagidae; Sarcophaga; Liosarcophaga.	<1529..3061	1	CAA	5
NC_050312	Pegoplata infirma Eukaryota; Metazoa; Ecdysozoa; Arthropoda; Altocrustacea; Allotriocarida; Hexapoda; Insecta; Pterygota; Neoptera; Eumetabola; Endopterygota; Aparaglossata; Panorpida; Diptera; Brachycera; Muscomorpha; Muscoidea; Anthomyiidae; Pegomyinae; Pegoplata.	<10265..11795	1	CGA	5
NC_050316	Norellisoma spinimanum Eukaryota; Metazoa; Ecdysozoa; Arthropoda; Altocrustacea; Allotriocarida; Hexapoda; Insecta; Pterygota; Neoptera; Eumetabola; Endopterygota; Aparaglossata; Panorpida; Diptera; Brachycera; Muscomorpha; Muscoidea; Scathophagidae; Scathophaginae; Norellisoma.	<10120..11650	1	CAA	5
NC_050317	Hylemya vagans Eukaryota; Metazoa; Ecdysozoa; Arthropoda; Altocrustacea; Allotriocarida; Hexapoda; Insecta; Pterygota; Neoptera; Eumetabola; Endopterygota; Aparaglossata; Panorpida; Diptera; Brachycera; Muscomorpha; Muscoidea; Anthomyiidae; Anthomyiinae; Hylemya.	<10448..11978	1	CAA	5
NC_050875	Calliphora calliphoroides Eukaryota; Metazoa; Ecdysozoa; Arthropoda; Altocrustacea; Allotriocarida; Hexapoda; Insecta; Pterygota; Neoptera; Eumetabola; Endopterygota; Aparaglossata; Panorpida; Diptera; Brachycera; Muscomorpha; Oestroidea; Calliphoridae; Calliphorinae; Calliphora.	<1926..3459	1	TCG	5
NC_050880	Subclytia rotundiventris Eukaryota; Metazoa; Ecdysozoa; Arthropoda; Altocrustacea; Allotriocarida; Hexapoda; Insecta; Pterygota; Neoptera; Eumetabola; Endopterygota; Aparaglossata; Panorpida; Diptera; Brachycera; Muscomorpha; Oestroidea; Tachinidae; Phasiinae; Phasiini; Subclytia.	<1449..2982	1	TCG	5
NC_050938	Ectophasia rotundiventris Eukaryota; Metazoa; Ecdysozoa; Arthropoda; Altocrustacea; Allotriocarida; Hexapoda; Insecta; Pterygota; Neoptera; Eumetabola; Endopterygota; Aparaglossata; Panorpida; Diptera; Brachycera; Muscomorpha; Oestroidea; Tachinidae; Phasiinae; Phasiini;	<2161..3691	1	CGA	5
NC_051536	Sarcophaga scopariiformis Eukaryota; Metazoa; Ecdysozoa; Arthropoda; Altocrustacea; Allotriocarida; Hexapoda; Insecta; Pterygota; Neoptera; Eumetabola; Endopterygota; Aparaglossata; Panorpida; Diptera; Brachycera; Muscomorpha; Oestroidea; Sarcophagidae; Sarcophaga; Parasarcophaga.	<1411..2947	1	TCG	5
NC_051537	Sarcophaga kanoi Eukaryota; Metazoa; Ecdysozoa; Arthropoda; Altocrustacea; Allotriocarida; Hexapoda; Insecta; Pterygota; Neoptera; Eumetabola; Endopterygota; Aparaglossata; Panorpida; Diptera; Brachycera; Muscomorpha; Oestroidea; Sarcophagidae; Sarcophaga; Liosarcophaga.	<1411..2947	1	TCG	5
NC_053661	Fannia scalaris Eukaryota; Metazoa; Ecdysozoa; Arthropoda; Altocrustacea; Allotriocarida; Hexapoda; Insecta; Pterygota; Neoptera; Eumetabola; Endopterygota; Aparaglossata; Panorpida; Diptera; Brachycera; Muscomorpha; Muscoidea; Fanniidae; Fannia.	<1420..2953	1	TCG	5
NC_053662	Calliphora sinensis Eukaryota; Metazoa; Ecdysozoa; Arthropoda; Altocrustacea; Allotriocarida; Hexapoda; Insecta; Pterygota; Neoptera; Eumetabola; Endopterygota; Aparaglossata; Panorpida; Diptera; Brachycera; Muscomorpha; Oestroidea; Calliphoridae; Calliphorinae; Calliphora.	<1416..2946	1	CGA	5
NC_053663	Sarcophaga hervebazini Eukaryota; Metazoa; Ecdysozoa; Arthropoda; Altocrustacea; Allotriocarida; Hexapoda; Insecta; Pterygota; Neoptera; Eumetabola; Endopterygota; Aparaglossata; Panorpida; Diptera; Brachycera; Muscomorpha; Oestroidea; Sarcophagidae; Sarcophaga; Sinonipponia.	<1412..2945	1	TCG	5
NC_053664	Sarcophaga depressifrons Eukaryota; Metazoa; Ecdysozoa; Arthropoda; Altocrustacea; Allotriocarida; Hexapoda; Insecta; Pterygota; Neoptera; Eumetabola; Endopterygota; Aparaglossata; Panorpida; Diptera; Brachycera; Muscomorpha; Oestroidea; Sarcophagidae; Sarcophaga; Heteronychia.	<1412..2945	1	TCG	5
NC_053665	Sarcophaga carnaria Eukaryota; Metazoa; Ecdysozoa; Arthropoda; Altocrustacea; Allotriocarida; Hexapoda; Insecta; Pterygota; Neoptera; Eumetabola; Endopterygota; Aparaglossata; Panorpida; Diptera; Brachycera; Muscomorpha; Oestroidea; Sarcophagidae; Sarcophaga; Sarcophaga.	<1412..2945	1	TCG	5
NC_053666	Sarcophaga josephi Eukaryota; Metazoa; Ecdysozoa; Arthropoda; Altocrustacea; Allotriocarida; Hexapoda; Insecta; Pterygota; Neoptera; Eumetabola; Endopterygota; Aparaglossata; Panorpida; Diptera; Brachycera; Muscomorpha; Oestroidea; Sarcophagidae; Sarcophaga; Bellieriomima.	<1412..2945	1	TCG	5
NC_053667	Sarcophaga graciliforceps Eukaryota; Metazoa; Ecdysozoa; Arthropoda; Altocrustacea; Allotriocarida; Hexapoda; Insecta; Pterygota; Neoptera; Eumetabola; Endopterygota; Aparaglossata; Panorpida; Diptera; Brachycera; Muscomorpha; Oestroidea; Sarcophagidae; Sarcophaga; Bellieriomima.	<1412..2945	1	TCG	5
NC_053668	Sarcophaga kawayuensis Eukaryota; Metazoa; Ecdysozoa; Arthropoda; Altocrustacea; Allotriocarida; Hexapoda; Insecta; Pterygota; Neoptera; Eumetabola; Endopterygota; Aparaglossata; Panorpida; Diptera; Brachycera; Muscomorpha; Oestroidea; Sarcophagidae; Sarcophaga; Pandelleisca.	<1412..2945	1	TCG	5
NC_053669	Sarcophaga kentejana Eukaryota; Metazoa; Ecdysozoa; Arthropoda; Altocrustacea; Allotriocarida; Hexapoda; Insecta; Pterygota; Neoptera; Eumetabola; Endopterygota; Aparaglossata; Panorpida; Diptera; Brachycera; Muscomorpha; Oestroidea; Sarcophagidae; Sarcophaga; Thyrsocnema.	<1412..2945	1	TCG	5
NC_053670	Muscina pascuorum Eukaryota; Metazoa; Ecdysozoa; Arthropoda; Altocrustacea; Allotriocarida; Hexapoda; Insecta; Pterygota; Neoptera; Eumetabola; Endopterygota; Aparaglossata; Panorpida; Diptera; Brachycera; Muscomorpha; Muscoidea; Muscidae; Reinwardtiinae; Muscina.	<1421..2954	1	TCG	5
NC_053671	Sarcophaga anchoriformis Eukaryota; Metazoa; Ecdysozoa; Arthropoda; Altocrustacea; Allotriocarida; Hexapoda; Insecta; Pterygota; Neoptera; Eumetabola; Endopterygota; Aparaglossata; Panorpida; Diptera; Brachycera; Muscomorpha; Oestroidea; Sarcophagidae; Sarcophaga; Robineauella.	<1412..2945	1	TCG	5
NC_053672	Lucilia papuensis Eukaryota; Metazoa; Ecdysozoa; Arthropoda; Altocrustacea; Allotriocarida; Hexapoda; Insecta; Pterygota; Neoptera; Eumetabola; Endopterygota; Aparaglossata; Panorpida; Diptera; Brachycera; Muscomorpha; Oestroidea; Calliphoridae; Luciliinae; Lucilia.	<1410..2940	1	CGA	5
NC_053673	Sarcophaga macroauriculata Eukaryota; Metazoa; Ecdysozoa; Arthropoda; Altocrustacea; Allotriocarida; Hexapoda; Insecta; Pterygota; Neoptera; Eumetabola; Endopterygota; Aparaglossata; Panorpida; Diptera; Brachycera; Muscomorpha; Oestroidea; Sarcophagidae; Sarcophaga; Parasarcophaga.	<1412..2945	1	TCG	5
NC_053674	Sarcophaga diminuta Eukaryota; Metazoa; Ecdysozoa; Arthropoda; Altocrustacea; Allotriocarida; Hexapoda; Insecta; Pterygota; Neoptera; Eumetabola; Endopterygota; Aparaglossata; Panorpida; Diptera; Brachycera; Muscomorpha; Oestroidea; Sarcophagidae; Sarcophaga; Bellieriomima.	<1412..2945	1	TCG	5
NC_053675	Sarcophaga plotnikovi Eukaryota; Metazoa; Ecdysozoa; Arthropoda; Altocrustacea; Allotriocarida; Hexapoda; Insecta; Pterygota; Neoptera; Eumetabola; Endopterygota; Aparaglossata; Panorpida; Diptera; Brachycera; Muscomorpha; Oestroidea; Sarcophagidae; Sarcophaga; Heteronychia.	<1412..2945	1	TCG	5
NC_053676	Polleniopsis mongolica Eukaryota; Metazoa; Ecdysozoa; Arthropoda; Altocrustacea; Allotriocarida; Hexapoda; Insecta; Pterygota; Neoptera; Eumetabola; Endopterygota; Aparaglossata; Panorpida; Diptera; Brachycera; Muscomorpha; Oestroidea; Calliphoridae; Calliphorinae; Polleniopsis.	<1411..2944	1	TCG	5
NC_053677	Calliphora uralensis Eukaryota; Metazoa; Ecdysozoa; Arthropoda; Altocrustacea; Allotriocarida; Hexapoda; Insecta; Pterygota; Neoptera; Eumetabola; Endopterygota; Aparaglossata; Panorpida; Diptera; Brachycera; Muscomorpha; Oestroidea; Calliphoridae; Calliphorinae; Calliphora.	<1416..2946	1	CGA	5
NC_053678	Sarcophaga jacobsoni Eukaryota; Metazoa; Ecdysozoa; Arthropoda; Altocrustacea; Allotriocarida; Hexapoda; Insecta; Pterygota; Neoptera; Eumetabola; Endopterygota; Aparaglossata; Panorpida; Diptera; Brachycera; Muscomorpha; Oestroidea; Sarcophagidae; Sarcophaga; Liosarcophaga.	<1412..2945	1	TCG	5
NC_053679	Calliphora nigribarbis Eukaryota; Metazoa; Ecdysozoa; Arthropoda; Altocrustacea; Allotriocarida; Hexapoda; Insecta; Pterygota; Neoptera; Eumetabola; Endopterygota; Aparaglossata; Panorpida; Diptera; Brachycera; Muscomorpha; Oestroidea; Calliphoridae; Calliphorinae; Calliphora.	<1416..2946	1	CGA	5
NC_053680	Sarcophaga cetu Eukaryota; Metazoa; Ecdysozoa; Arthropoda; Altocrustacea; Allotriocarida; Hexapoda; Insecta; Pterygota; Neoptera; Eumetabola; Endopterygota; Aparaglossata; Panorpida; Diptera; Brachycera; Muscomorpha; Oestroidea; Sarcophagidae; Sarcophaga; Kozlovea.	<1412..2945	1	TCG	5
NC_053681	Sarcophaga schuetzei Eukaryota; Metazoa; Ecdysozoa; Arthropoda; Altocrustacea; Allotriocarida; Hexapoda; Insecta; Pterygota; Neoptera; Eumetabola; Endopterygota; Aparaglossata; Panorpida; Diptera; Brachycera; Muscomorpha; Oestroidea; Sarcophagidae; Sarcophaga; Kramerea.	<1412..2945	1	TCG	5
NC_053682	Sarcophaga minor Eukaryota; Metazoa; Ecdysozoa; Arthropoda; Altocrustacea; Allotriocarida; Hexapoda; Insecta; Pterygota; Neoptera; Eumetabola; Endopterygota; Aparaglossata; Panorpida; Diptera; Brachycera; Muscomorpha; Oestroidea; Sarcophagidae; Sarcophaga; Phallocheira.	<1412..2945	1	TCG	5
NC_053683	Sarcophaga pingi Eukaryota; Metazoa; Ecdysozoa; Arthropoda; Altocrustacea; Allotriocarida; Hexapoda; Insecta; Pterygota; Neoptera; Eumetabola; Endopterygota; Aparaglossata; Panorpida; Diptera; Brachycera; Muscomorpha; Oestroidea; Sarcophagidae; Sarcophaga; Pandelleisca.	<1414..2947	1	TCG	5
NC_053684	Pollenia pediculata Eukaryota; Metazoa; Ecdysozoa; Arthropoda; Altocrustacea; Allotriocarida; Hexapoda; Insecta; Pterygota; Neoptera; Eumetabola; Endopterygota; Aparaglossata; Panorpida; Diptera; Brachycera; Muscomorpha; Oestroidea; Polleniidae; Pollenia.	<1408..2941	1	TCG	5
NC_053685	Sarcophaga shnitnikovi Eukaryota; Metazoa; Ecdysozoa; Arthropoda; Altocrustacea; Allotriocarida; Hexapoda; Insecta; Pterygota; Neoptera; Eumetabola; Endopterygota; Aparaglossata; Panorpida; Diptera; Brachycera; Muscomorpha; Oestroidea; Sarcophagidae; Sarcophaga; Heteronychia.	<1412..2945	1	TCG	5
NC_053686	Sarcophaga aegyptica Eukaryota; Metazoa; Ecdysozoa; Arthropoda; Altocrustacea; Allotriocarida; Hexapoda; Insecta; Pterygota; Neoptera; Eumetabola; Endopterygota; Aparaglossata; Panorpida; Diptera; Brachycera; Muscomorpha; Oestroidea; Sarcophagidae; Sarcophaga; Liosarcophaga.	<1412..2945	1	TCG	5
NC_053729	Sarcophaga pauciseta Eukaryota; Metazoa; Ecdysozoa; Arthropoda; Altocrustacea; Allotriocarida; Hexapoda; Insecta; Pterygota; Neoptera; Eumetabola; Endopterygota; Aparaglossata; Panorpida; Diptera; Brachycera; Muscomorpha; Oestroidea; Sarcophagidae; Sarcophaga; Heteronychia.	<1414..2947	1	TCG	5
NC_053730	Sarcophila latifrons Eukaryota; Metazoa; Ecdysozoa; Arthropoda; Altocrustacea; Allotriocarida; Hexapoda; Insecta; Pterygota; Neoptera; Eumetabola; Endopterygota; Aparaglossata; Panorpida; Diptera; Brachycera; Muscomorpha; Oestroidea; Sarcophagidae; Paramacronychiinae;	<1411..2944	1	TCG	5
NC_056373	Periscepsia handlirschi Eukaryota; Metazoa; Ecdysozoa; Arthropoda; Altocrustacea; Allotriocarida; Hexapoda; Insecta; Pterygota; Neoptera; Eumetabola; Endopterygota; Aparaglossata; Panorpida; Diptera; Brachycera; Muscomorpha; Oestroidea; Tachinidae; Dexiinae; Voriini; Periscepsia.	<2453..3986	1	TCG	5
NC_056374	Hamaxiella brunnescens Eukaryota; Metazoa; Ecdysozoa; Arthropoda; Altocrustacea; Allotriocarida; Hexapoda; Insecta; Pterygota; Neoptera; Eumetabola; Endopterygota; Aparaglossata; Panorpida; Diptera; Brachycera; Muscomorpha; Oestroidea; Tachinidae; Dexiinae; Palpostomatini;	<1409..2942	1	TCG	5
NC_056896	Compsilura concinnata Eukaryota; Metazoa; Ecdysozoa; Arthropoda; Altocrustacea; Allotriocarida; Hexapoda; Insecta; Pterygota; Neoptera; Eumetabola; Endopterygota; Aparaglossata; Panorpida; Diptera; Brachycera; Muscomorpha; Oestroidea; Tachinidae; Exoristinae; Blondeliini;	<1483..3016	1	TCG	5
NC_057591	Sarcophaga tsinanensis Eukaryota; Metazoa; Ecdysozoa; Arthropoda; Altocrustacea; Allotriocarida; Hexapoda; Insecta; Pterygota; Neoptera; Eumetabola; Endopterygota; Aparaglossata; Panorpida; Diptera; Brachycera; Muscomorpha; Oestroidea; Sarcophagidae; Sarcophaga; Heteronychia.	<1412..2945	1	TCG	5
NC_058292	Lispe assimilis Eukaryota; Metazoa; Ecdysozoa; Arthropoda; Altocrustacea; Allotriocarida; Hexapoda; Insecta; Pterygota; Neoptera; Eumetabola; Endopterygota; Aparaglossata; Panorpida; Diptera; Brachycera; Muscomorpha; Muscoidea; Muscidae; Lispe.	1359..2892	1	ATT	5
NC_059850	Cephenemyia stimulator Eukaryota; Metazoa; Ecdysozoa; Arthropoda; Altocrustacea; Allotriocarida; Hexapoda; Insecta; Pterygota; Neoptera; Eumetabola; Endopterygota; Aparaglossata; Panorpida; Diptera; Brachycera; Muscomorpha; Oestroidea; Oestridae; Cephenemyiinae; Cephenemyia.	<1489..3022	1	TCG	5
NC_059851	Oestrus ovis Eukaryota; Metazoa; Ecdysozoa; Arthropoda; Altocrustacea; Allotriocarida; Hexapoda; Insecta; Pterygota; Neoptera; Eumetabola; Endopterygota; Aparaglossata; Panorpida; Diptera; Brachycera; Muscomorpha; Oestroidea; Oestridae; Oestrinae; Oestrus.	<1499..3032	1	TCG	5
NC_059868	Phrosinella nasuta Eukaryota; Metazoa; Ecdysozoa; Arthropoda; Altocrustacea; Allotriocarida; Hexapoda; Insecta; Pterygota; Neoptera; Eumetabola; Endopterygota; Aparaglossata; Panorpida; Diptera; Brachycera; Muscomorpha; Oestroidea; Sarcophagidae; Miltogramminae; Phrosinella.	<1416..2949	1	TCG	5
NC_059869	Sarcotachina subcylindrica Eukaryota; Metazoa; Ecdysozoa; Arthropoda; Altocrustacea; Allotriocarida; Hexapoda; Insecta; Pterygota; Neoptera; Eumetabola; Endopterygota; Aparaglossata; Panorpida; Diptera; Brachycera; Muscomorpha; Oestroidea; Sarcophagidae; Paramacronychiinae;	<1459..2992	1	TCG	5
NC_059870	Senotainia albifrons Eukaryota; Metazoa; Ecdysozoa; Arthropoda; Altocrustacea; Allotriocarida; Hexapoda; Insecta; Pterygota; Neoptera; Eumetabola; Endopterygota; Aparaglossata; Panorpida; Diptera; Brachycera; Muscomorpha; Oestroidea; Tachinidae; Senotainia.	<1411..2946	1	TCG	5
NC_059871	Goniophyto honshuensis Eukaryota; Metazoa; Ecdysozoa; Arthropoda; Altocrustacea; Allotriocarida; Hexapoda; Insecta; Pterygota; Neoptera; Eumetabola; Endopterygota; Aparaglossata; Panorpida; Diptera; Brachycera; Muscomorpha; Oestroidea; Sarcophagidae; Paramacronychiinae;	<1404..2937	1	TCG	5
NC_059872	Miltogramma oestracea Eukaryota; Metazoa; Ecdysozoa; Arthropoda; Altocrustacea; Allotriocarida; Hexapoda; Insecta; Pterygota; Neoptera; Eumetabola; Endopterygota; Aparaglossata; Panorpida; Diptera; Brachycera; Muscomorpha; Oestroidea; Sarcophagidae; Miltogramminae; Miltogramma.	<1403..2939	1	TCG	5
NC_059913	Lucilia shenyangensis Eukaryota; Metazoa; Ecdysozoa; Arthropoda; Altocrustacea; Allotriocarida; Hexapoda; Insecta; Pterygota; Neoptera; Eumetabola; Endopterygota; Aparaglossata; Panorpida; Diptera; Brachycera; Muscomorpha; Oestroidea; Calliphoridae; Luciliinae; Lucilia.	<1408..2941	1	TCG	5
NC_060327	Sarcophaga gracilior Eukaryota; Metazoa; Ecdysozoa; Arthropoda; Altocrustacea; Allotriocarida; Hexapoda; Insecta; Pterygota; Neoptera; Eumetabola; Endopterygota; Aparaglossata; Panorpida; Diptera; Brachycera; Muscomorpha; Oestroidea; Sarcophagidae; Sarcophaga;	<1412..2945	1	TCG	5
NC_060867	Cylindromyia intermedia Eukaryota; Metazoa; Ecdysozoa; Arthropoda; Altocrustacea; Allotriocarida; Hexapoda; Insecta; Pterygota; Neoptera; Eumetabola; Endopterygota; Aparaglossata; Panorpida; Diptera; Brachycera; Muscomorpha; Oestroidea; Tachinidae; Phasiinae; Cylindromyiini;	<1639..3169	1	CGA	5
NC_061211	Ornithomya biloba Eukaryota; Metazoa; Ecdysozoa; Arthropoda; Altocrustacea; Allotriocarida; Hexapoda; Insecta; Pterygota; Neoptera; Eumetabola; Endopterygota; Aparaglossata; Panorpida; Diptera; Brachycera; Muscomorpha; Hippoboscoidea; Hippoboscidae; Ornithomya.	<1442..2975	1	TCG	5
NC_062963	Halidaya aurea Eukaryota; Metazoa; Ecdysozoa; Arthropoda; Altocrustacea; Allotriocarida; Hexapoda; Insecta; Pterygota; Neoptera; Eumetabola; Endopterygota; Aparaglossata; Panorpida; Diptera; Brachycera; Muscomorpha; Oestroidea; Tachinidae; Dexiinae; Thelairini; Halidaya.	<1732..3265	1	TCG	5
NC_063086	Peleteria iavana Eukaryota; Metazoa; Ecdysozoa; Arthropoda; Altocrustacea; Allotriocarida; Hexapoda; Insecta; Pterygota; Neoptera; Eumetabola; Endopterygota; Aparaglossata; Panorpida; Diptera; Brachycera; Muscomorpha; Oestroidea; Tachinidae; Tachininae; Tachinini;	<1479..3012	1	TCG	5
NC_063609	Lydina aenea Eukaryota; Metazoa; Ecdysozoa; Arthropoda; Altocrustacea; Allotriocarida; Hexapoda; Insecta; Pterygota; Neoptera; Eumetabola; Endopterygota; Aparaglossata; Panorpida; Diptera; Brachycera; Muscomorpha; Oestroidea; Tachinidae; Tachininae; Polideini; Lydina.	<11668..13198	1	CAA	5
NC_063664	Blaesoxipha lapidosa Eukaryota; Metazoa; Ecdysozoa; Arthropoda; Altocrustacea; Allotriocarida; Hexapoda; Insecta; Pterygota; Neoptera; Eumetabola; Endopterygota; Aparaglossata; Panorpida; Diptera; Brachycera; Muscomorpha; Oestroidea; Sarcophagidae; Blaesoxipha.	<1418..2948	1	CAA	5
NC_063908	Hylemya nigrimana Eukaryota; Metazoa; Ecdysozoa; Arthropoda; Altocrustacea; Allotriocarida; Hexapoda; Insecta; Pterygota; Neoptera; Eumetabola; Endopterygota; Aparaglossata; Panorpida; Diptera; Brachycera; Muscomorpha; Muscoidea; Anthomyiidae; Anthomyiinae; Hylemya.	<1440..2970	1	CAA	5
NC_063930	Mesembrina meridiana Eukaryota; Metazoa; Ecdysozoa; Arthropoda; Altocrustacea; Allotriocarida; Hexapoda; Insecta; Pterygota; Neoptera; Eumetabola; Endopterygota; Aparaglossata; Panorpida; Diptera; Brachycera; Muscomorpha; Muscoidea; Muscidae; Mesembrina.	<1449..2982	1	TCG	5
NC_063942	Protomiltogramma cincta Eukaryota; Metazoa; Ecdysozoa; Arthropoda; Altocrustacea; Allotriocarida; Hexapoda; Insecta; Pterygota; Neoptera; Eumetabola; Endopterygota; Aparaglossata; Panorpida; Diptera; Brachycera; Muscomorpha; Oestroidea; Sarcophagidae; Miltogramminae;	<1414..2949	1	TCG	5
NC_065138	Winthemia sumatrana Eukaryota; Metazoa; Ecdysozoa; Arthropoda; Altocrustacea; Allotriocarida; Hexapoda; Insecta; Pterygota; Neoptera; Eumetabola; Endopterygota; Aparaglossata; Panorpida; Diptera; Brachycera; Muscomorpha; Oestroidea; Tachinidae; Exoristinae; Winthemiini;	<2193..3726	1	TCG	5
NC_068095	Nycteribia parvula Eukaryota; Metazoa; Ecdysozoa; Arthropoda; Altocrustacea; Allotriocarida; Hexapoda; Insecta; Pterygota; Neoptera; Eumetabola; Endopterygota; Aparaglossata; Panorpida; Diptera; Brachycera; Muscomorpha; Hippoboscoidea; Nycteribiidae; Nycteribiinae;	1..1498	1	ATT	5
NC_068222	Phthiridium szechuanum Eukaryota; Metazoa; Ecdysozoa; Arthropoda; Altocrustacea; Allotriocarida; Hexapoda; Insecta; Pterygota; Neoptera; Eumetabola; Endopterygota; Aparaglossata; Panorpida; Diptera; Brachycera; Muscomorpha; Hippoboscoidea; Nycteribiidae; Nycteribiinae;	<1251..2784	1	TCG	5
NC_068710	Fannia canicularis Eukaryota; Metazoa; Ecdysozoa; Arthropoda; Altocrustacea; Allotriocarida; Hexapoda; Insecta; Pterygota; Neoptera; Eumetabola; Endopterygota; Aparaglossata; Panorpida; Diptera; Brachycera; Muscomorpha; Muscoidea; Fanniidae; Fannia.	<1396..2929	1	TCG	5
NC_069296	Agria mihalyii Eukaryota; Metazoa; Ecdysozoa; Arthropoda; Altocrustacea; Allotriocarida; Hexapoda; Insecta; Pterygota; Neoptera; Eumetabola; Endopterygota; Aparaglossata; Panorpida; Diptera; Brachycera; Muscomorpha; Oestroidea; Sarcophagidae; Agriinae; Agria.	<1416..2949	1	TCG	5
NC_069629	Taxigramma karakulensis Eukaryota; Metazoa; Ecdysozoa; Arthropoda; Altocrustacea; Allotriocarida; Hexapoda; Insecta; Pterygota; Neoptera; Eumetabola; Endopterygota; Aparaglossata; Panorpida; Diptera; Brachycera; Muscomorpha; Oestroidea; Sarcophagidae; Miltogramminae; Taxigramma.	<1412..2945	1	TCG	5
NC_069640	Sarcophaga fani Eukaryota; Metazoa; Ecdysozoa; Arthropoda; Altocrustacea; Allotriocarida; Hexapoda; Insecta; Pterygota; Neoptera; Eumetabola; Endopterygota; Aparaglossata; Panorpida; Diptera; Brachycera; Muscomorpha; Oestroidea; Sarcophagidae; Sarcophaga; Myorhina.	<2166..3699	1	TCG	5
NC_070078	Dexia fulvifera Eukaryota; Metazoa; Ecdysozoa; Arthropoda; Altocrustacea; Allotriocarida; Hexapoda; Insecta; Pterygota; Neoptera; Eumetabola; Endopterygota; Aparaglossata; Panorpida; Diptera; Brachycera; Muscomorpha; Oestroidea; Tachinidae; Dexiinae; Dexiini; Dexia.	<1501..3034	1	TCG	5
NC_071762	Tachina stackelbergi Eukaryota; Metazoa; Ecdysozoa; Arthropoda; Altocrustacea; Allotriocarida; Hexapoda; Insecta; Pterygota; Neoptera; Eumetabola; Endopterygota; Aparaglossata; Panorpida; Diptera; Brachycera; Muscomorpha; Oestroidea; Tachinidae; Tachininae; Tachinini; Tachina.	<1604..3137	1	TCG	5
NC_071763	Tachina lateromaculata Eukaryota; Metazoa; Ecdysozoa; Arthropoda; Altocrustacea; Allotriocarida; Hexapoda; Insecta; Pterygota; Neoptera; Eumetabola; Endopterygota; Aparaglossata; Panorpida; Diptera; Brachycera; Muscomorpha; Oestroidea; Tachinidae; Tachininae; Tachinini; Tachina.	<1626..3159	1	TCG	5
NC_071764	Tachina punctocincta Eukaryota; Metazoa; Ecdysozoa; Arthropoda; Altocrustacea; Allotriocarida; Hexapoda; Insecta; Pterygota; Neoptera; Eumetabola; Endopterygota; Aparaglossata; Panorpida; Diptera; Brachycera; Muscomorpha; Oestroidea; Tachinidae; Tachininae; Tachinini; Tachina.	<1712..3245	1	TCG	5
NC_071819	Hypoderma sinense Eukaryota; Metazoa; Ecdysozoa; Arthropoda; Altocrustacea; Allotriocarida; Hexapoda; Insecta; Pterygota; Neoptera; Eumetabola; Endopterygota; Aparaglossata; Panorpida; Diptera; Brachycera; Muscomorpha; Oestroidea; Oestridae; Hypodermatinae; Hypoderma.	<1405..2935	1	CAA	5
NC_071917	Brachytarsina amboinensis Eukaryota; Metazoa; Ecdysozoa; Arthropoda; Altocrustacea; Allotriocarida; Hexapoda; Insecta; Pterygota; Neoptera; Eumetabola; Endopterygota; Aparaglossata; Panorpida; Diptera; Brachycera; Muscomorpha; Hippoboscoidea; Streblidae; Brachytarsininae;	<1409..2941	1	TCG	5
NC_071918	Dexia tenuiforceps Eukaryota; Metazoa; Ecdysozoa; Arthropoda; Altocrustacea; Allotriocarida; Hexapoda; Insecta; Pterygota; Neoptera; Eumetabola; Endopterygota; Aparaglossata; Panorpida; Diptera; Brachycera; Muscomorpha; Oestroidea; Tachinidae; Dexiinae; Dexiini; Dexia.	<1567..3100	1	TCG	5
NC_071919	Trixa longipennis Eukaryota; Metazoa; Ecdysozoa; Arthropoda; Altocrustacea; Allotriocarida; Hexapoda; Insecta; Pterygota; Neoptera; Eumetabola; Endopterygota; Aparaglossata; Panorpida; Diptera; Brachycera; Muscomorpha; Oestroidea; Tachinidae; Dexiinae; Dexiini; Trixa.	<1597..3130	1	TCG	5
NC_072279	Hermya beelzebul Eukaryota; Metazoa; Ecdysozoa; Arthropoda; Altocrustacea; Allotriocarida; Hexapoda; Insecta; Pterygota; Neoptera; Eumetabola; Endopterygota; Aparaglossata; Panorpida; Diptera; Brachycera; Muscomorpha; Oestroidea; Tachinidae; Phasiinae; Phasiinae incertae	<1708..3241	1	TCG	5
NC_072285	Lophosia angusticauda Eukaryota; Metazoa; Ecdysozoa; Arthropoda; Altocrustacea; Allotriocarida; Hexapoda; Insecta; Pterygota; Neoptera; Eumetabola; Endopterygota; Aparaglossata; Panorpida; Diptera; Brachycera; Muscomorpha; Oestroidea; Tachinidae; Phasiinae; Cylindromyiini;	<1690..3223	1	TCG	5
NC_072697	Biomeigenia flava Eukaryota; Metazoa; Ecdysozoa; Arthropoda; Altocrustacea; Allotriocarida; Hexapoda; Insecta; Pterygota; Neoptera; Eumetabola; Endopterygota; Aparaglossata; Panorpida; Diptera; Brachycera; Muscomorpha; Oestroidea; Tachinidae; Exoristinae; Blondeliini;	<1433..2963	1	CAA	5
NC_072698	Blepharipa latigena Eukaryota; Metazoa; Ecdysozoa; Arthropoda; Altocrustacea; Allotriocarida; Hexapoda; Insecta; Pterygota; Neoptera; Eumetabola; Endopterygota; Aparaglossata; Panorpida; Diptera; Brachycera; Muscomorpha; Oestroidea; Tachinidae; Exoristinae; Goniini;	<1430..2962	1	CAA	5
NC_072699	Ceromasia rubrifrons Eukaryota; Metazoa; Ecdysozoa; Arthropoda; Altocrustacea; Allotriocarida; Hexapoda; Insecta; Pterygota; Neoptera; Eumetabola; Endopterygota; Aparaglossata; Panorpida; Diptera; Brachycera; Muscomorpha; Oestroidea; Tachinidae; Exoristinae; Goniini;	<1426..2956	1	CAA	5
NC_072700	Blepharipa zebina Eukaryota; Metazoa; Ecdysozoa; Arthropoda; Altocrustacea; Allotriocarida; Hexapoda; Insecta; Pterygota; Neoptera; Eumetabola; Endopterygota; Aparaglossata; Panorpida; Diptera; Brachycera; Muscomorpha; Oestroidea; Tachinidae; Exoristinae; Goniini;	<1419..2951	1	CAA	5
NC_072701	Blondelia inclusa Eukaryota; Metazoa; Ecdysozoa; Arthropoda; Altocrustacea; Allotriocarida; Hexapoda; Insecta; Pterygota; Neoptera; Eumetabola; Endopterygota; Aparaglossata; Panorpida; Diptera; Brachycera; Muscomorpha; Oestroidea; Tachinidae; Exoristinae; Blondeliini;	<1424..2954	1	CAA	5
NC_079651	Penicillidia dufourii Eukaryota; Metazoa; Ecdysozoa; Arthropoda; Altocrustacea; Allotriocarida; Hexapoda; Insecta; Pterygota; Neoptera; Eumetabola; Endopterygota; Aparaglossata; Panorpida; Diptera; Brachycera; Muscomorpha; Hippoboscoidea; Nycteribiidae; Nycteribiinae;	<1475..3008	1	TCG	5
NC_079664	Nycteribia formosana Eukaryota; Metazoa; Ecdysozoa; Arthropoda; Altocrustacea; Allotriocarida; Hexapoda; Insecta; Pterygota; Neoptera; Eumetabola; Endopterygota; Aparaglossata; Panorpida; Diptera; Brachycera; Muscomorpha; Hippoboscoidea; Nycteribiidae; Nycteribiinae;	<1556..3089	1	TCG	5
NC_080267	Nycteribia allotopa Eukaryota; Metazoa; Ecdysozoa; Arthropoda; Altocrustacea; Allotriocarida; Hexapoda; Insecta; Pterygota; Neoptera; Eumetabola; Endopterygota; Aparaglossata; Panorpida; Diptera; Brachycera; Muscomorpha; Hippoboscoidea; Nycteribiidae; Nycteribiinae;	<1380..2913	1	TCG	5
NC_080982	Hypoderma bovis Eukaryota; Metazoa; Ecdysozoa; Arthropoda; Altocrustacea; Allotriocarida; Hexapoda; Insecta; Pterygota; Neoptera; Eumetabola; Endopterygota; Aparaglossata; Panorpida; Diptera; Brachycera; Muscomorpha; Oestroidea; Oestridae; Hypodermatinae; Hypoderma.	<1405..2935	1	CAA	5
NC_081001	Sarcophaga argyrostoma Eukaryota; Metazoa; Ecdysozoa; Arthropoda; Altocrustacea; Allotriocarida; Hexapoda; Insecta; Pterygota; Neoptera; Eumetabola; Endopterygota; Aparaglossata; Panorpida; Diptera; Brachycera; Muscomorpha; Oestroidea; Sarcophagidae; Sarcophaga; Liopygia.	<1412..2945	1	TCG	5
NC_081975	Thelaira chrysopruinosa Eukaryota; Metazoa; Ecdysozoa; Arthropoda; Altocrustacea; Allotriocarida; Hexapoda; Insecta; Pterygota; Neoptera; Eumetabola; Endopterygota; Aparaglossata; Panorpida; Diptera; Brachycera; Muscomorpha; Oestroidea; Tachinidae; Dexiinae; Thelairini; Thelaira.	<1911..3444	1	TCG	5
NC_083970	Isomyia nebulosa Eukaryota; Metazoa; Ecdysozoa; Arthropoda; Altocrustacea; Allotriocarida; Hexapoda; Insecta; Pterygota; Neoptera; Eumetabola; Endopterygota; Aparaglossata; Panorpida; Diptera; Brachycera; Muscomorpha; Oestroidea; Rhiniidae; Isomyia.	<1519..3052	1	TCG	5
NC_084064	Aneogmena fischeri Eukaryota; Metazoa; Ecdysozoa; Arthropoda; Altocrustacea; Allotriocarida; Hexapoda; Insecta; Pterygota; Neoptera; Eumetabola; Endopterygota; Aparaglossata; Panorpida; Diptera; Brachycera; Muscomorpha; Oestroidea; Tachinidae; Exoristinae; Goniini;	<1771..3304	1	CAA	5
NC_084169	Aplomya metallica Eukaryota; Metazoa; Ecdysozoa; Arthropoda; Altocrustacea; Allotriocarida; Hexapoda; Insecta; Pterygota; Neoptera; Eumetabola; Endopterygota; Aparaglossata; Panorpida; Diptera; Brachycera; Muscomorpha; Oestroidea; Tachinidae; Exoristinae; Eryciini; Aplomya.	<1588..3121	1	TCG	5
NC_084170	Lispe neimongola Eukaryota; Metazoa; Ecdysozoa; Arthropoda; Altocrustacea; Allotriocarida; Hexapoda; Insecta; Pterygota; Neoptera; Eumetabola; Endopterygota; Aparaglossata; Panorpida; Diptera; Brachycera; Muscomorpha; Muscoidea; Muscidae; Lispe.	<1445..2987	1	GTT	5
NC_085142	Lucilia cuprina Eukaryota; Metazoa; Ecdysozoa; Arthropoda; Altocrustacea; Allotriocarida; Hexapoda; Insecta; Pterygota; Neoptera; Eumetabola; Endopterygota; Aparaglossata; Panorpida; Diptera; Brachycera; Muscomorpha; Oestroidea; Calliphoridae; Luciliinae; Lucilia.	<1471..3004	1	TCG	5
NC_085152	Vibrissina turrita Eukaryota; Metazoa; Ecdysozoa; Arthropoda; Altocrustacea; Allotriocarida; Hexapoda; Insecta; Pterygota; Neoptera; Eumetabola; Endopterygota; Aparaglossata; Panorpida; Diptera; Brachycera; Muscomorpha; Oestroidea; Tachinidae; Exoristinae; Blondeliini;	<3021..4554	1	TCG	5
NC_085206	Stomorhina obsoleta Eukaryota; Metazoa; Ecdysozoa; Arthropoda; Altocrustacea; Allotriocarida; Hexapoda; Insecta; Pterygota; Neoptera; Eumetabola; Endopterygota; Aparaglossata; Panorpida; Diptera; Brachycera; Muscomorpha; Oestroidea; Rhiniidae; Stomorhina.	<1426..2959	1	TCG	5
NC_085207	Bellardia viarum Eukaryota; Metazoa; Ecdysozoa; Arthropoda; Altocrustacea; Allotriocarida; Hexapoda; Insecta; Pterygota; Neoptera; Eumetabola; Endopterygota; Aparaglossata; Panorpida; Diptera; Brachycera; Muscomorpha; Oestroidea; Calliphoridae; Calliphorinae; Bellardia.	<1594..3127	1	TCG	5
NC_085238	Trichopoda pennipes Eukaryota; Metazoa; Ecdysozoa; Arthropoda; Altocrustacea; Allotriocarida; Hexapoda; Insecta; Pterygota; Neoptera; Eumetabola; Endopterygota; Aparaglossata; Panorpida; Diptera; Brachycera; Muscomorpha; Oestroidea; Tachinidae; Phasiinae; Trichopodini;	<1747..3277	1	CAA	5
NC_085745	Delia platura Eukaryota; Metazoa; Ecdysozoa; Arthropoda; Altocrustacea; Allotriocarida; Hexapoda; Insecta; Pterygota; Neoptera; Eumetabola; Endopterygota; Aparaglossata; Panorpida; Diptera; Brachycera; Muscomorpha; Muscoidea; Anthomyiidae; Anthomyiinae; Delia.	12376..13918	1	ATT	5
NC_085813	Penicillidia jenynsii Eukaryota; Metazoa; Ecdysozoa; Arthropoda; Altocrustacea; Allotriocarida; Hexapoda; Insecta; Pterygota; Neoptera; Eumetabola; Endopterygota; Aparaglossata; Panorpida; Diptera; Brachycera; Muscomorpha; Hippoboscoidea; Nycteribiidae; Nycteribiinae;	<2133..3666	1	TCG	5
NC_086574	Linnaemya omega Eukaryota; Metazoa; Ecdysozoa; Arthropoda; Altocrustacea; Allotriocarida; Hexapoda; Insecta; Pterygota; Neoptera; Eumetabola; Endopterygota; Aparaglossata; Panorpida; Diptera; Brachycera; Muscomorpha; Oestroidea; Tachinidae; Tachininae; Ernestiini;	<11555..13088	1	TCG	5
NC_086575	Flavicorniculum planiforceps Eukaryota; Metazoa; Ecdysozoa; Arthropoda; Altocrustacea; Allotriocarida; Hexapoda; Insecta; Pterygota; Neoptera; Eumetabola; Endopterygota; Aparaglossata; Panorpida; Diptera; Brachycera; Muscomorpha; Oestroidea; Tachinidae; Tachininae; Ernestiini;	<1659..3192	1	TCG	5
NC_086600	Hypoderma pantholopsum Eukaryota; Metazoa; Ecdysozoa; Arthropoda; Altocrustacea; Allotriocarida; Hexapoda; Insecta; Pterygota; Neoptera; Eumetabola; Endopterygota; Aparaglossata; Panorpida; Diptera; Brachycera; Muscomorpha; Oestroidea; Oestridae; Hypodermatinae; Hypoderma.	<1402..2932	1	CAA	5
NC_086865	Tachina sobria Eukaryota; Metazoa; Ecdysozoa; Arthropoda; Altocrustacea; Allotriocarida; Hexapoda; Insecta; Pterygota; Neoptera; Eumetabola; Endopterygota; Aparaglossata; Panorpida; Diptera; Brachycera; Muscomorpha; Oestroidea; Tachinidae; Tachininae; Tachinini; Tachina.	<2670..4203	1	TCG	5
OP442519	Nycteribia parvula Eukaryota; Metazoa; Ecdysozoa; Arthropoda; Altocrustacea; Allotriocarida; Hexapoda; Insecta; Pterygota; Neoptera; Eumetabola; Endopterygota; Aparaglossata; Panorpida; Diptera; Brachycera; Muscomorpha; Hippoboscoidea; Nycteribiidae; Nycteribiinae;	<1378..2911	1	TCG	5
OQ247894	Brachytarsina amboinensis Eukaryota; Metazoa; Ecdysozoa; Arthropoda; Altocrustacea; Allotriocarida; Hexapoda; Insecta; Pterygota; Neoptera; Eumetabola; Endopterygota; Aparaglossata; Panorpida; Diptera; Brachycera; Muscomorpha; Hippoboscoidea; Streblidae; Brachytarsininae;	<1595..3128	1	TCG	5
OQ301747	Raymondia sp. A GC-2023a Eukaryota; Metazoa; Ecdysozoa; Arthropoda; Altocrustacea; Allotriocarida; Hexapoda; Insecta; Pterygota; Neoptera; Eumetabola; Endopterygota; Aparaglossata; Panorpida; Diptera; Brachycera; Muscomorpha; Hippoboscoidea; Streblidae; Brachytarsininae;	<1402..2934	1	TCG	5
OQ301748	Phthiridium sp. A GC-2023a Eukaryota; Metazoa; Ecdysozoa; Arthropoda; Altocrustacea; Allotriocarida; Hexapoda; Insecta; Pterygota; Neoptera; Eumetabola; Endopterygota; Aparaglossata; Panorpida; Diptera; Brachycera; Muscomorpha; Hippoboscoidea; Nycteribiidae; Nycteribiinae;	<1383..2918	1	TCG	5
OR936035	Ornithophila metallica Eukaryota; Metazoa; Ecdysozoa; Arthropoda; Altocrustacea; Allotriocarida; Hexapoda; Insecta; Pterygota; Neoptera; Eumetabola; Endopterygota; Aparaglossata; Panorpida; Diptera; Brachycera; Muscomorpha; Hippoboscoidea; Hippoboscidae; Ornithophila.	<1507..3039	1	CGA	5
PQ066331	Crataerina pallida Eukaryota; Metazoa; Ecdysozoa; Arthropoda; Altocrustacea; Allotriocarida; Hexapoda; Insecta; Pterygota; Neoptera; Eumetabola; Endopterygota; Aparaglossata; Panorpida; Diptera; Brachycera; Muscomorpha; Hippoboscoidea; Hippoboscidae; Crataerina.	<1448..2984	1	CGA	5
PQ066332	Ornithomya avicularia Eukaryota; Metazoa; Ecdysozoa; Arthropoda; Altocrustacea; Allotriocarida; Hexapoda; Insecta; Pterygota; Neoptera; Eumetabola; Endopterygota; Aparaglossata; Panorpida; Diptera; Brachycera; Muscomorpha; Hippoboscoidea; Hippoboscidae; Ornithomya.	<1445..2975	1	CAA	5
PQ066333	Ornithomya avicularia Eukaryota; Metazoa; Ecdysozoa; Arthropoda; Altocrustacea; Allotriocarida; Hexapoda; Insecta; Pterygota; Neoptera; Eumetabola; Endopterygota; Aparaglossata; Panorpida; Diptera; Brachycera; Muscomorpha; Hippoboscoidea; Hippoboscidae; Ornithomya.	<1445..2975	1	CAA	5
PQ066334	Ornithomya avicularia Eukaryota; Metazoa; Ecdysozoa; Arthropoda; Altocrustacea; Allotriocarida; Hexapoda; Insecta; Pterygota; Neoptera; Eumetabola; Endopterygota; Aparaglossata; Panorpida; Diptera; Brachycera; Muscomorpha; Hippoboscoidea; Hippoboscidae; Ornithomya.	<1445..2975	1	CAA	5
PQ066335	Ornithomya chloropus Eukaryota; Metazoa; Ecdysozoa; Arthropoda; Altocrustacea; Allotriocarida; Hexapoda; Insecta; Pterygota; Neoptera; Eumetabola; Endopterygota; Aparaglossata; Panorpida; Diptera; Brachycera; Muscomorpha; Hippoboscoidea; Hippoboscidae; Ornithomya.	<1461..2991	1	CGA	5
PQ066336	Ornithomya avicularia Eukaryota; Metazoa; Ecdysozoa; Arthropoda; Altocrustacea; Allotriocarida; Hexapoda; Insecta; Pterygota; Neoptera; Eumetabola; Endopterygota; Aparaglossata; Panorpida; Diptera; Brachycera; Muscomorpha; Hippoboscoidea; Hippoboscidae; Ornithomya.	<1445..2975	1	CAA	5
PQ066337	Ornithomya avicularia Eukaryota; Metazoa; Ecdysozoa; Arthropoda; Altocrustacea; Allotriocarida; Hexapoda; Insecta; Pterygota; Neoptera; Eumetabola; Endopterygota; Aparaglossata; Panorpida; Diptera; Brachycera; Muscomorpha; Hippoboscoidea; Hippoboscidae; Ornithomya.	<1445..2975	1	CAA	5
PQ066338	Ornithomya fringillina Eukaryota; Metazoa; Ecdysozoa; Arthropoda; Altocrustacea; Allotriocarida; Hexapoda; Insecta; Pterygota; Neoptera; Eumetabola; Endopterygota; Aparaglossata; Panorpida; Diptera; Brachycera; Muscomorpha; Hippoboscoidea; Hippoboscidae; Ornithomya.	<1497..3027	1	CGA	5
PQ066339	Ornithomya fringillina Eukaryota; Metazoa; Ecdysozoa; Arthropoda; Altocrustacea; Allotriocarida; Hexapoda; Insecta; Pterygota; Neoptera; Eumetabola; Endopterygota; Aparaglossata; Panorpida; Diptera; Brachycera; Muscomorpha; Hippoboscoidea; Hippoboscidae; Ornithomya.	<1497..3027	1	CGA	5
PQ066340	Ornithomya fringillina Eukaryota; Metazoa; Ecdysozoa; Arthropoda; Altocrustacea; Allotriocarida; Hexapoda; Insecta; Pterygota; Neoptera; Eumetabola; Endopterygota; Aparaglossata; Panorpida; Diptera; Brachycera; Muscomorpha; Hippoboscoidea; Hippoboscidae; Ornithomya.	<1497..3027	1	CGA	5
PQ066341	Ornithomya fringillina Eukaryota; Metazoa; Ecdysozoa; Arthropoda; Altocrustacea; Allotriocarida; Hexapoda; Insecta; Pterygota; Neoptera; Eumetabola; Endopterygota; Aparaglossata; Panorpida; Diptera; Brachycera; Muscomorpha; Hippoboscoidea; Hippoboscidae; Ornithomya.	<1497..3027	1	CGA	5
PQ066342	Ornithomya fringillina Eukaryota; Metazoa; Ecdysozoa; Arthropoda; Altocrustacea; Allotriocarida; Hexapoda; Insecta; Pterygota; Neoptera; Eumetabola; Endopterygota; Aparaglossata; Panorpida; Diptera; Brachycera; Muscomorpha; Hippoboscoidea; Hippoboscidae; Ornithomya.	<1497..3027	1	CGA	5
PV090976	Lipoptena cervi Eukaryota; Metazoa; Ecdysozoa; Arthropoda; Altocrustacea; Allotriocarida; Hexapoda; Insecta; Pterygota; Neoptera; Eumetabola; Endopterygota; Aparaglossata; Panorpida; Diptera; Brachycera; Muscomorpha; Hippoboscoidea; Hippoboscidae; Lipoptena.	<1406..2936	1	AAA	5
PV090977	Lipoptena cervi Eukaryota; Metazoa; Ecdysozoa; Arthropoda; Altocrustacea; Allotriocarida; Hexapoda; Insecta; Pterygota; Neoptera; Eumetabola; Endopterygota; Aparaglossata; Panorpida; Diptera; Brachycera; Muscomorpha; Hippoboscoidea; Hippoboscidae; Lipoptena.	<1406..2936	1	AAA	5
PV090978	Lipoptena cervi Eukaryota; Metazoa; Ecdysozoa; Arthropoda; Altocrustacea; Allotriocarida; Hexapoda; Insecta; Pterygota; Neoptera; Eumetabola; Endopterygota; Aparaglossata; Panorpida; Diptera; Brachycera; Muscomorpha; Hippoboscoidea; Hippoboscidae; Lipoptena.	<1406..2936	1	AAA	5
PV090979	Lipoptena cervi Eukaryota; Metazoa; Ecdysozoa; Arthropoda; Altocrustacea; Allotriocarida; Hexapoda; Insecta; Pterygota; Neoptera; Eumetabola; Endopterygota; Aparaglossata; Panorpida; Diptera; Brachycera; Muscomorpha; Hippoboscoidea; Hippoboscidae; Lipoptena.	<1402..2932	1	AAA	5
PV090980	Lipoptena cervi Eukaryota; Metazoa; Ecdysozoa; Arthropoda; Altocrustacea; Allotriocarida; Hexapoda; Insecta; Pterygota; Neoptera; Eumetabola; Endopterygota; Aparaglossata; Panorpida; Diptera; Brachycera; Muscomorpha; Hippoboscoidea; Hippoboscidae; Lipoptena.	<1406..2936	1	AAA	5
PV090981	Lipoptena cervi Eukaryota; Metazoa; Ecdysozoa; Arthropoda; Altocrustacea; Allotriocarida; Hexapoda; Insecta; Pterygota; Neoptera; Eumetabola; Endopterygota; Aparaglossata; Panorpida; Diptera; Brachycera; Muscomorpha; Hippoboscoidea; Hippoboscidae; Lipoptena.	<1406..2936	1	AAA	5
